# Supplementary material for: First Report on Development of Genome-Wide Microsatellite Markers for Stock (Matthiola incana L.)
Source: Plants (Basel). 2023 Feb 7;12(4):748. doi: 10.3390/plants12040748 (PMC9965543; doi:10.3390/plants12040748)
Supplement: Supplementary file 1 [file plants-12-00748-s001.zip › Table S1.xlsx]

## Sheet: Sheet1
Table S1. Stock cultivars used in this study
	Name	Commercial series	Source	Types	Flower color	Plant height (cm)	branches	Leaf length (cm)	Leaf width (cm)	Diameter of stem (mm)	Diameter of flower (cm)	Flowering time a flower (Day)
1	Harmony Deep Rose	Harmony	Takii (Japan)	potted	Deep Rose	23.62±1.94	YES	8.73±0.19	2.53±0.31	7.03±0.42	4.18±0.28	13.67±0.47
2	Harmony Light Rose	Harmony	Takii (Japan)	potted	Light Rose	27.58±0.69	YES	8.83±0.25	3.03±0.17	6.38±0.91	4.29±0.02	31.00±2.16
3	Harmony Light Purple	Harmony	Takii (Japan)	potted	Light Purple	23.99±0.87	YES	7.57±0.31	2.53±0.25	6.59±0.70	3.86±0.07	20.67±0.47
4	Harmony Purple	Harmony	Takii (Japan)	potted	Purple	25.22±0.67	YES	7.93±0.05	3.13±0.12	4.03±0.43	3.82±0.09	16.00±1.41
5	Glory White	Glory	Sakata (Japan)	cut-flower	White	51.44±0.64	NO	14.97±0.05	3.87±0.05	8.47±0.26	5.39±0.23	33.00±1.25
6	Glory Pink	Glory	Sakata (Japan)	cut-flower	Pink	51.89±0.75	NO	14.13±0.29	3.23±0.21	6.91±0.06	5.07±0.05	32.33±1.25
7	Glory Cherry	Glory	Sakata (Japan)	cut-flower	Cherry	54.54±0.62	NO	9.63±0.41	2.77±0.12	7.68±0.94	4.93±0.22	35.67±3.30
8	Glory Rose	Glory	Sakata (Japan)	cut-flower	Rose	44.22±3.42	NO	9.80±0.16	2.17±0.05	7.02±0.91	5.28±0.13	28.67±3.40
9	Glory Purple	Glory	Sakata (Japan)	cut-flower	Purple	49.80±3.37	NO	9.30±0.08	3.10±0.08	8.36±0.42	8.45±0.07	37.67±1.70
10	Glory Light Purple	Glory	Sakata (Japan)	cut-flower	Light Purple	51.17±6.90	NO	7.178±0.17	2.60±0.16	7.47±0.06	4.88±0.08	34.00±2.94
11	Xmas Apricot	Xmas	Takii (Japan)	cut-flower	Apricot	58.27±2.17	NO	11.73±0.45	3.40±0.00	7.68±0.57	4.75±0.44	16.00±1.41
12	Xmas Purple	Xmas	Takii (Japan)	cut-flower	Purple	62.23±2.93	NO	14.50±0.65	3.07±0.09	7.77±0.48	4.46±0.06	24.67±3.40
13	Xmas Ruby	Xmas	Takii (Japan)	cut-flower	Red	-	NO	13.13±0.19	2.50±0.29	5.52±0.31	-	-
14	Xmas White	Xmas	Takii (Japan)	cut-flower	White	53.59±4.60	NO	8.63±0.33	2.83±0.05	6.96±0.86	-	-
15	Noble White	Noble	Takii (Japan)	cut-flower	White	69.65±7.95	NO	15.33±0.26	3.57±0.24	7.19±0.97	4.60±0.14	19.67±3.86
16	Mime Light Pink	Mime	Sakata (Japan)	potted	Cherry	25.89±0.78	YES	8.57±0.42	3.40±0.45	8.33±0.04	4.18±0.07	20.67±2.05
17	Mime White	Mime	Sakata (Japan)	potted	White	21.95±0.39	YES	8.10±0.45	3.03±0.12	6.88±0.03	4.60±0.15	25.67±6.65
18	Mime Purple	Mime	Sakata (Japan)	potted	Purple	21.61±1.10	YES	9.23±0.12	2.67±0.21	7.26±0.49	4.17±0.05	23.67±1.25
19	Mime Rose	Mime	Sakata (Japan)	potted	Rose	22.33±0.82	YES	8.26±0.61	3.03±0.05	7.27±0.23	3.80±0.12	21.33±1.25
20	Mime Red	Mime	Sakata (Japan)	potted	Red	25.42±1.67	YES	10.07±0.09	2.23±0.05	4.38±0.27	4.24±0.08	17.67±0.47
21	Katz Apricot	Katz	PanAmerican Seed (USA)	cut-flower	Apricot	56.90±2.61	NO	11.27±0.17	2.87±0.09	7.05±1.51	5.10±0.05	17.33±1.89
22	Katz Ruby	Katz	PanAmerican Seed (USA)	cut-flower	Rose	66.61±10.89	NO	12.10±0.08	2.03±0.05	6.30±0.12	5.14±0.07	18.67±0.47
23	Katz White	Katz	PanAmerican Seed (USA)	cut-flower	White	72.11±3.29	NO	-	-	5.12±0.26	5.08±0.03	16.33±0.94
24	Iron Cherry	Iron	-	cut-flower	Cherry	55.98±2.73	NO	12.10±0.64	2.50±0.00	6.25±0.54	5.38±0.06	-
25	Iron Blue	Iron	-	cut-flower	Light Purple	44.84±0.94	NO	8.73±0.33	3.30±0.08	8.40±0.61	5.36±0.07	-
26	Iron Apricot	Iron	-	cut-flower	Apricot	34.94±1	NO	11.30±0.28	3.10±0.08	7.85±0.17	4.95±0.14	20.33±2.49
27	Iron Yellow	Iron	-	cut-flower	Yellow	42.82±1.15	NO	11.13±0.09	2.83±0.17	8.98±0.28	4.93±0.15	17.00±2.83
28	Iron Purple	Iron	-	cut-flower	Purple	42.05±3.06	NO	9.40±0.14	2.40±0.00	7.10±1.43	5.51±0.10	32.00±0.82
29	Hot Cakes White	Hot Cakes	PanAmerican Seed (USA)	potted	White	25.42±0.81	YES	10.30±0.36	2.93±0.45	7.50±0.15	4.24±0.04	17.67±2.16
30	Hot Cakes Rose	Hot Cakes	PanAmerican Seed (USA)	potted	Rose	23.94±1.46	YES	12.77±0.25	3.37±0.12	7.56±0.46	4.46±0.02	19.67±1.89
31	Hot Cakes Purple	Hot Cakes	PanAmerican Seed (USA)	potted	Purple	24.68±0.51	YES	9.33±0.17	2.73±0.24	6.82±0.18	4.38±0.11	16.67±0.94
32	Quartet Rainbow	-	USA	cut-flower	Yellow to Pink	37.50±0.62	YES	12.03±0.17	3.10±0.08	6.05±0.51	4.60±0.05	29.67±6.24
33	Stock Apricot	Column	PanAmerican Seed (USA)	cut-flower	Apricot	43.82±0.76	NO	14.27±0.21	3.20±0.16	7.31±1.35	5.68±0.11	20.67±3.30
34	Malmaison Pink	Column	PanAmerican Seed (USA)	cut-flower	Pink	41.50±2.14	NO	11.60±0.22	2.47±0.05	5.95±0.27	4.72±0.09	26.33±4.50
35	Antique pink	-	USA	cut-flower	White to Pink	44.56±0.90	NO	11.93±0.12	2.90±0.00	8.160±0.7	5.36±0.18	22.00±0
36	Stock Purple	-	Inbred line	potted	Purple	25.52±0.78	YES	8.63±0.33	2.90±0.14	6.34±0.47	4.09±0.02	22.33±1.70
37	Stock Deep Rose	-	Inbred line	potted	Deep Rose	27.02±0.93	YES	8.70±0.28	3.40±0.08	6.31±0.40	4.16±0.07	28.00±0.82
38	Stock Rose	-	Inbred line	potted	Rose	26.19±2.04	YES	8.67±0.21	2.87±0.19	4.31±0.78	4.09±0.07	23.67±4.50
39	Stock Cherry	-	Inbred line	potted	Cherry	21.51±1.48	YES	9.10±0.29	2.37±0.12	6.16±0.24	4.77±0.08	33.33±1.70
40	Stock Cream White	-	Inbred line	potted	Cream White	-	YES	18.60±1.02	5.23±0.34	-	-	-
"-"：missing data
