# Supplementary material for: First Report on Development of Genome-Wide Microsatellite Markers for Stock (Matthiola incana L.)
Source: Plants (Basel). 2023 Feb 7;12(4):748. doi: 10.3390/plants12040748 (PMC9965543; doi:10.3390/plants12040748)
Supplement: Supplementary file 1 [file plants-12-00748-s001.zip › Table S2.xlsx]

## Sheet: Sheet1
Table S2. Summary of repeat motifs in SSR loci
SSR Type	motif	Number
Di-	AT/TA	27723
	AG/CT	3556
	GA/TC	3410
	CA/TG	267
	AC/GT	243
	CG/GC	80
Tri-	TTC/GAA	1007
	AGA/TCT	859
	CTT/AAG	766
	AAT/ATT	650
	TGA/TCA	467
	TAA/TTA	333
	GAT/ATC	306
	CAA/TTG	303
	GTT/AAC	299
	ATA/TAT	293
	CAT/ATG	277
	ACC/GGT	217
	TGT/ACA	177
	CAC/GTG	160
	TGG/CCA	159
	GAG/CTC	157
	GTA/TAC	146
	AGC/GCT	118
	TGC/GCA	114
	GGA/TCC	107
	TAG/CTA	101
	AGG/CCT	94
	AGT/ACT	82
	CCG/CGG	40
	GCG/CGC	38
	CAG/CTG	21
	TCG/CGA	14
	CGT/ACG	7
	GAC/GTC	4
	GGC/GCC	3
Tetra-	ATAA/TTAT	284
	TTAA/AATT	197
	AAAT/ATTT	172
	TAAT/ATTA	102
	TAAA/TTTA	69
	TGTT/AACA	52
	AATA/TATT	31
	TTTG/CAAA	30
	ACAA/TTGT	26
	CTTG/CAAG	23
	GAAA/TTTC	22
	TTCT/AGAA	20
	GACG/CGTC	19
	TCTT/AAGA	19
	ACGG/CCGT	18
	AATC/GATT	16
	CTTT/AAAG	14
	AAAC/GTTT	13
	CTAT/ATAG	10
	ATCT/AGAT	8
	GATA/TATC	8
	TAGA/TCTA	7
	CAAT/ATTG	6
	TTGA/TCAA	6
	AATG/CATT	5
	ATAC/GTAT	5
	ATCA/TGAT	5
	ACTA/TAGT	4
	ATGA/TCAT	4
	CATA/TATG	4
	GGAA/TTCC	4
	AGTT/AACT	3
	GTTA/TAAC	3
	TGTA/TACA	3
	AGTG/CACT	3
	ATTC/GAAT	3
	GGGA/TCCC	3
	ATGT/ACAT	2
	CCGA/TCGG	2
	CTAA/TTAG	2
	CTTA/TAAG	2
	GAGG/CCTC	2
	GGAC/GTCC	2
	CTTC/GAAG	2
	GAAC/GTTC	2
	TCCA/TGGA	2
	AACC/GGTT	1
	AAGG/CCTT	1
	ACCG/CGGT	1
	ACGA/TCGT	1
	AGCC/GGCT	1
	AGTA/TACT	1
	AGTC/GACT	1
	ATCC/GGAT	1
	ATCG/CGAT	1
	CAAC/GTTG	1
	CATC/GATG	1
	CCCT/AGGG	1
	CGCA/TGCG	1
	GCGT/ACGC	1
	GCTA/TAGC	1
	GCTT/AAGC	1
	GGTC/GACC	1
	GTGA/TCAC	1
	TCCG/CGGA	1
	TCCT/AGGA	1
	TCGC/GCGA	1
	TGAG/CTCA	1
	TTCA/TGAA	1
	TTGC/GCAA	1
	TGCA/TGCA	1
Penta-	GAAAA/TTTTC	466
	TTTAA/TTAAA	36
	ATTTA/TAAAT	31
	TTCGG/CCGAA	28
	AAAAG/CTTTT	27
	AAAAT/ATTTT	27
	AACAT/ATGTT	21
	TTTTA/TAAAA	20
	CGGTT/AACCG	19
	GAACC/GGTTC	19
	TAACA/TGTTA	18
	AAACC/GGTTT	11
	AGAAA/TTTCT	11
	AGAGA/TCTCT	11
	AAAGA/TCTTT	10
	AAGAA/TTCTT	10
	ACCAA/TTGGT	9
	CAAAA/TTTTG	9
	TTAAT/ATTAA	8
	CGAAC/GTTCG	8
	CTACT/AGTAG	8
	CTTCT/AGAAG	8
	ACCCA/TGGGT	7
	TATTT/AAATA	7
	CTCAT/ATGAG	6
	AATAA/TTATT	6
	AATTA/TAATT	6
	ACCAC/GTGGT	6
	ATAAA/TTTAT	6
	AAGAG/CTCTT	5
	ACAAA/TTTGT	5
	ATCTC/GAGAT	5
	CCAAA/TTTGG	5
	AAAAC/GTTTT	4
	AACCA/TGGTT	4
	AACCC/GGGTT	4
	ACACC/GGTGT	4
	ACCGA/TCGGT	4
	AGTCT/AGACT	4
	GAGCC/GGCTC	4
	CAGCT/AGCTG	3
	TCTTC/GAAGA	3
	CACCA/TGGTG	3
	CATCT/AGATG	3
	CTCTA/TAGAG	3
	TACTA/TAGTA	3
	CCGAC/GTCGG	2
	GGGCC/GGCCC	2
	AAACA/TGTTT	2
	AACTA/TAGTT	2
	ACACA/TGTGT	2
	CAAAC/GTTTG	2
	CTAAA/TTTAG	2
	TAAAC/GTTTA	2
	AAATC/GATTT	1
	AAATT/AATTT	1
	AAGCA/TGCTT	1
	AAGGG/CCCTT	1
	AATTC/GAATT	1
	ACACG/CGTGT	1
	ACATA/TATGT	1
	ACCCG/CGGGT	1
	AGTTT/AAACT	1
	ATATA/TATAT	1
	ATGTC/GACAT	1
	CAAAG/CTTTG	1
	CAACA/TGTTG	1
	CAATC/GATTG	1
	CACAC/GTGTG	1
	CCAAC/GTTGG	1
	CCCAC/GTGGG	1
	CCGAT/ATCGG	1
	CCTAC/GTAGG	1
	CCTCT/AGAGG	1
	CGATC/GATCG	1
	CGGCT/AGCCG	1
	CTAAT/ATTAG	1
	CTACC/GGTAG	1
	CTATA/TATAG	1
	CTGTG/CACAG	1
	GACCC/GGGTC	1
	GACTC/GAGTC	1
	GATGA/TCATC	1
	GCCCG/CGGGC	1
	GCCTC/GAGGC	1
	GCTCG/CGAGC	1
	GCTTG/CAAGC	1
	GGATC/GATCC	1
	GTGAT/ATCAC	1
	GTTGT/ACAAC	1
	TAACC/GGTTA	1
	TAATA/TATTA	1
	TAGGG/CCCTA	1
	TATAA/TTATA	1
	TATCA/TGATA	1
	TCATA/TATGA	1
	TCCAG/CTGGA	1
	TGACT/AGTCA	1
	TGAGC/GCTCA	1
	TTAGT/ACTAA	1
	TTATC/GATAA	1
	TTCTG/CAGAA	1
	TTGGG/CCCAA	1
	TTGTG/CACAA	1
	TTGTT/AACAA	1
Hexa-	CTGCTC/GAGCAG	93
	GTTTAG/CTAAAC	45
	TAGGTT/AACCTA	42
	AGCAGG/CCTGCT	28
	ACCTAA/TTAGGT	20
	CCCAAG/CTTGGG	16
	TGGGCT/AGCCCA	15
	TTTAGG/CCTAAA	13
	AGAAAA/TTTTCT	12
	GAAAAA/TTTTTC	10
	GGTCCA/TGGACC	10
	TGTTTT/AAAACA	10
	CAAAAC/GTTTTG	9
	CCTCTT/AAGAGG	8
	CTTTTT/AAAAAG	7
	TCATTC/GAATGA	7
	ATGGTG/CACCAT	6
	AAAACC/GGTTTT	5
	AATTAA/TTAATT	5
	AGAGGA/TCCTCT	5
	CACCGC/GCGGTG	5
	GGAAGA/TCTTCC	5
	GGTTTA/TAAACC	5
	TGGTGA/TCACCA	5
	AAAAAT/ATTTTT	4
	AAAAGG/CCTTTT	4
	AAGGGA/TCCCTT	4
	CTCTCC/GGAGAG	4
	CTGAGG/CCTCAG	4
	CTTCTC/GAGAAG	4
	GAGGCT/AGCCTC	4
	GGAGAA/TTCTCC	4
	GGTACT/AGTACC	4
	GGTGTG/CACACC	4
	GTGTGG/CCACAC	4
	TCTTTT/AAAAGA	4
	TGATGG/CCATCA	4
	TTAGGG/CCCTAA	4
	TTTAGT/ACTAAA	4
	TTTTCA/TGAAAA	4
	TTTTTG/CAAAAA	4
	AAAGAA/TTCTTT	3
	AATTTT/AAAATT	3
	AGAAGG/CCTTCT	3
	AGGTTT/AAACCT	3
	CATCAC/GTGATG	3
	CATTTT/AAAATG	3
	CCCTTT/AAAGGG	3
	CTCTTT/AAAGAG	3
	GAGCTT/AAGCTC	3
	GCTTGG/CCAAGC	3
	GGACCT/AGGTCC	3
	GGGCTT/AAGCCC	3
	GTTAGG/CCTAAC	3
	TGGCGG/CCGCCA	3
	TGGTTT/AAACCA	3
	TGTTGG/CCAACA	3
	TTATTT/AAATAA	3
	TTCGTC/GACGAA	3
	TTGGGC/GCCCAA	3
	TTTCTT/AAGAAA	3
	ACCACG/CGTGGT	2
	ACTCTC/GAGAGT	2
	AGAGGT/ACCTCT	2
	AGCTCA/TGAGCT	2
	CAAACG/CGTTTG	2
	CCAATA/TATTGG	2
	CCTTCG/CGAAGG	2
	CGGTGG/CCACCG	2
	CGTGGC/GCCACG	2
	CTCCCC/GGGGAG	2
	CTTGAG/CTCAAG	2
	GAAGAG/CTCTTC	2
	GACCTG/CAGGTC	2
	GATGAA/TTCATC	2
	GATGGT/ACCATC	2
	GGCTGA/TCAGCC	2
	GGTTAG/CTAACC	2
	GGTTTG/CAAACC	2
	GTCAAA/TTTGAC	2
	GTGGCG/CGCCAC	2
	GTGGGC/GCCCAC	2
	GTTTAT/ATAAAC	2
	TAAAAT/ATTTTA	2
	TAGCGG/CCGCTA	2
	TAGGGT/ACCCTA	2
	TATTTT/AAAATA	2
	TCATCT/AGATGA	2
	TCATTT/AAATGA	2
	TCTCAT/ATGAGA	2
	TCTTCG/CGAAGA	2
	TGAAGA/TCTTCA	2
	TGAGGC/GCCTCA	2
	TTTCTC/GAGAAA	2
	TTTGCC/GGCAAA	2
	TTTGGT/ACCAAA	2
	TTTTTA/TAAAAA	2
	TTTAAA/TTTAAA	1
	AAAATC/GATTTT	1
	AAACAA/TTGTTT	1
	AAACAG/CTGTTT	1
	AAACGG/CCGTTT	1
	AAATCA/TGATTT	1
	AACCCG/CGGGTT	1
	AACCCT/AGGGTT	1
	AAGAGA/TCTCTT	1
	AAGGAA/TTCCTT	1
	AATACC/GGTATT	1
	AATGAA/TTCATT	1
	ACACCA/TGGTGT	1
	ACATAC/GTATGT	1
	ACCCAG/CTGGGT	1
	ACCGAT/ATCGGT	1
	ACGGTA/TACCGT	1
	AGCAAC/GTTGCT	1
	AGCAGT/ACTGCT	1
	AGCCGC/GCGGCT	1
	AGCTTG/CAAGCT	1
	AGGAGA/TCTCCT	1
	AGGCTG/CAGCCT	1
	AGGGAG/CTCCCT	1
	AGGGCC/GGCCCT	1
	ATATAA/TTATAT	1
	ATCACC/GGTGAT	1
	ATCATA/TATGAT	1
	ATCTGT/ACAGAT	1
	ATGAAA/TTTCAT	1
	ATGACC/GGTCAT	1
	ATGCAA/TTGCAT	1
	ATGCGG/CCGCAT	1
	ATTCCC/GGGAAT	1
	ATTGAA/TTCAAT	1
	ATTGGA/TCCAAT	1
	ATTTGC/GCAAAT	1
	ATTTTG/CAAAAT	1
	CAAACT/AGTTTG	1
	CAAATG/CATTTG	1
	CAAGAG/CTCTTG	1
	CACCTT/AAGGTG	1
	CATACA/TGTATG	1
	CATGAC/GTCATG	1
	CATTCT/AGAATG	1
	CCAAAC/GTTTGG	1
	CCAATT/AATTGG	1
	CCACGA/TCGTGG	1
	CCATTA/TAATGG	1
	CCCACC/GGTGGG	1
	CCCCCA/TGGGGG	1
	CCCCCT/AGGGGG	1
	CCCCTT/AAGGGG	1
	CCCGAC/GTCGGG	1
	CCGAGC/GCTCGG	1
	CCGCAA/TTGCGG	1
	CCGCCT/AGGCGG	1
	CCTAAT/ATTAGG	1
	CCTCAA/TTGAGG	1
	CCTCCA/TGGAGG	1
	CCTCGT/ACGAGG	1
	CCTGAC/GTCAGG	1
	CCTTCA/TGAAGG	1
	CCTTGC/GCAAGG	1
	CGAACC/GGTTCG	1
	CGAGCC/GGCTCG	1
	CGATCA/TGATCG	1
	CGATTC/GAATCG	1
	CGATTT/AAATCG	1
	CGCCGT/ACGGCG	1
	CGGAAC/GTTCCG	1
	CGTTGA/TCAACG	1
	CGTTGT/ACAACG	1
	CTAGTT/AACTAG	1
	CTCAGC/GCTGAG	1
	CTCCTG/CAGGAG	1
	CTGCAA/TTGCAG	1
	CTGCTA/TAGCAG	1
	CTGCTT/AAGCAG	1
	CTGGAC/GTCCAG	1
	CTGTGA/TCACAG	1
	CTTCAC/GTGAAG	1
	CTTTGA/TCAAAG	1
	GAAACA/TGTTTC	1
	GAAAGA/TCTTTC	1
	GAAATG/CATTTC	1
	GAAGAC/GTCTTC	1
	GAAGTA/TACTTC	1
	GACACC/GGTGTC	1
	GACATA/TATGTC	1
	GACGCA/TGCGTC	1
	GACGGG/CCCGTC	1
	GACTCT/AGAGTC	1
	GAGATC/GATCTC	1
	GAGATT/AATCTC	1
	GAGGAA/TTCCTC	1
	GAGGAC/GTCCTC	1
	GAGGGT/ACCCTC	1
	GAGTGA/TCACTC	1
	GATGAG/CTCATC	1
	GATTAG/CTAATC	1
	GATTTG/CAAATC	1
	GCAGGA/TCCTGC	1
	GCCACT/AGTGGC	1
	GCCCAG/CTGGGC	1
	GCGAAG/CTTCGC	1
	GCGACG/CGTCGC	1
	GCTAAA/TTTAGC	1
	GCTAAG/CTTAGC	1
	GGAAGG/CCTTCC	1
	GGAGCC/GGCTCC	1
	GGAGGT/ACCTCC	1
	GGATAT/ATATCC	1
	GGCGGA/TCCGCC	1
	GGGATT/AATCCC	1
	GGGCTG/CAGCCC	1
	GGGGTG/CACCCC	1
	GGGTTC/GAACCC	1
	GGGTTG/CAACCC	1
	GGTATG/CATACC	1
	GGTGGA/TCCACC	1
	GGTGGC/GCCACC	1
	GGTTCC/GGAACC	1
	GTAATA/TATTAC	1
	GTAGCC/GGCTAC	1
	GTGGGA/TCCCAC	1
	GTGTAT/ATACAC	1
	GTGTCA/TGACAC	1
	GTTCGG/CCGAAC	1
	GTTGAT/ATCAAC	1
	GTTGGT/ACCAAC	1
	GTTTTT/AAAAAC	1
	TAACGG/CCGTTA	1
	TACCAG/CTGGTA	1
	TAGGAT/ATCCTA	1
	TAGTCA/TGACTA	1
	TATATG/CATATA	1
	TCACCG/CGGTGA	1
	TCAGCT/AGCTGA	1
	TCATGT/ACATGA	1
	TCCCGT/ACGGGA	1
	TCCGGG/CCCGGA	1
	TCCTCA/TGAGGA	1
	TCCTTC/GAAGGA	1
	TCCTTT/AAAGGA	1
	TCGCCT/AGGCGA	1
	TCGTCT/AGACGA	1
	TCTGAA/TTCAGA	1
	TCTGCT/AGCAGA	1
	TCTTGT/ACAAGA	1
	TGATAG/CTATCA	1
	TGATGT/ACATCA	1
	TGCCCC/GGGGCA	1
	TGCGGC/GCCGCA	1
	TGGTAG/CTACCA	1
	TGGTTA/TAACCA	1
	TGTGGT/ACCACA	1
	TGTGTA/TACACA	1
	TGTTAA/TTAACA	1
	TTAGCG/CGCTAA	1
	TTATCA/TGATAA	1
	TTCCCT/AGGGAA	1
	TTCCGA/TCGGAA	1
	TTCTCA/TGAGAA	1
	TTCTTG/CAAGAA	1
	TTGATT/AATCAA	1
	TTGGAT/ATCCAA	1
	TTGGCC/GGCCAA	1
	TTGGTT/AACCAA	1
	TTTTAA/TTAAAA	1
	TTTTAT/ATAAAA	1
	TTTTCC/GGAAAA	1
