# Supplementary material for: First Report on Development of Genome-Wide Microsatellite Markers for Stock (Matthiola incana L.)
Source: Plants (Basel). 2023 Feb 7;12(4):748. doi: 10.3390/plants12040748 (PMC9965543; doi:10.3390/plants12040748)
Supplement: Supplementary file 1 [file plants-12-00748-s001.zip › Table S3.xlsx]

## Sheet: Sheet1
Table S3. The designed primers and their information
Chromosome	Position	SSR type	SSR motif	Length	Start	End	Forward Primer (5'-3')	Tm(°C)	Reverse Primer(5'-3')	Tm(°C)	Product size(bp)
chr1	chr1:5620-6020	Di-	(GA)8	16	201	216	CCGCCTATTTTGTGGGTAAA	59.826	GCTTTCAATCTTCCGATCCA	60.155	162
chr1	chr1:8600-9000	Di-	(TA)9	18	201	218	TTGAGGCCATTTCTGTTGTG	59.691	TCCCTATAATCCATCCACGC	59.745	188
chr1	chr1:38425-38825	Di-	(AG)9	18	201	218	TAGCGACTGTCATCAGGACG	60.008	TTTGAGAGTTCTTGGCCCTG	60.366	160
chr1	chr1:54936-55336	Di-	(AC)10	20	201	220	GGGAACGGCAGTAGTCAGAG	59.867	CCGTTGTCTCTGTGGTGAGA	59.864	154
chr1	chr1:74328-74728	Di-	(GA)8	16	201	216	TCACAACAACAGTGCAGCAA	60.071	CTCTCTCTCTCCCTCCCTCG	60.617	155
chr1	chr1:102529-102929	Tri-	(ATA)6	18	201	218	TATCCATGTGATTGGTGCGT	59.805	CGAATTTATTGCTGTTTGGG	58.162	175
chr1	chr1:103885-104285	Di-	(AG)15	30	201	230	ATCACCGCCTTCATCATCTC	60.042	GACAGTGACTGCAACGGAAA	59.88	186
chr1	chr1:105111-105511	Di-	(TA)9	18	201	218	TGAATGGTGGGGAAGAATGT	60.173	GGAACGTTTCGTAATCCGTG	60.365	186
chr1	chr1:140366-140766	Tri-	(ATC)7	21	201	221	CCAACAACAAACATCGGACA	60.404	ATGCGAATATAAGTTGGGCG	59.95	189
chr1	chr1:169176-169576	Hexa-	(ATTTTG)5	30	201	230	AGAGTCAAGACGGCGGTTTA	59.875	GCCATTCTCTTCCTCCATCA	60.158	177
chr1	chr1:201533-201933	Di-	(TA)10	20	201	220	AAAGAGGCTCTGGATCCCTAA	59.316	TCCCACCATTCTTCTTGATTTT	59.814	195
chr1	chr1:204163-204563	Di-	(TA)9	18	201	218	CGTGGAGTCGACACATCATT	59.551	AAAACTCAATTAATTCTTGTAACCAAA	57.975	159
chr1	chr1:271516-271916	Di-	(AT)13	26	201	226	TTTTTAAGAGGCATCGACATCA	59.72	TCCAACGTTCCTCCACAAAT	60.353	163
chr1	chr1:298402-298802	Di-	(TC)9	18	201	218	ACTTGGATGGGAGGTCACAG	59.962	CAGCCACAAAGCAAAGAAAA	59.083	170
chr1	chr1:304111-304511	Di-	(AG)11	22	201	222	CGATCCCTTGGTGAGAAAAA	60.044	GGTTCCGATTATCGCTGAGA	60.177	190
chr1	chr1:349735-350135	Tri-	(ATT)6	18	201	218	GCTGCTATTTCCTGCTCTCC	59.178	GGCCATCACCAACAAAGAGT	59.973	186
chr1	chr1:370105-370505	Tri-	(ATT)6	18	69	86	AGGTTACTCCCTCCGTTTCA	58.644	TTCATTAAAGAAACTTACAAAGTCACA	57.778	150
chr1	chr1:370105-370505	Di-	(TA)8	16	201	216	AGGTTACTCCCTCCGTTTCA	58.644	TTCATTAAAGAAACTTACAAAGTCACA	57.778	150
chr1	chr1:380631-381031	Di-	(TA)10	20	201	220	TTTTTACTACAATGTAACATGATCGAC	57.851	GTCATGCCCATGTGTGTTTC	59.819	167
chr1	chr1:387769-388169	Tri-	(GAT)7	21	201	221	CGAAGCTTTGGTATCAACGAG	59.89	TTTTTATCGGCATCTCCCTG	60.031	154
chr1	chr1:418858-419258	Tri-	(TCA)6	18	201	218	TACATTGATTTCCCCCGTGT	60.051	CTCATGGGAAGCAGACCATT	60.073	168
chr1	chr1:433460-433860	Tri-	(TCT)6	18	201	218	TCTCTCTCGTCGTCGTTCCT	60.135	CGTGATGAACTATATCACCAGCA	60.032	193
chr1	chr1:451024-451424	Tri-	(AAT)6	18	201	218	CGGGTTTGAAAGCACTACCT	59.238	AACATGGGTATCCCGAAACA	60.051	164
chr1	chr1:472904-473304	Di-	(AT)18	36	201	236	TTTTGGGCTCTTTGACTTCTG	59.48	GGCCTATGACGCTCAAAAAC	59.713	157
chr1	chr1:479395-479795	Di-	(TA)14	28	201	228	TTGGTCCACGCTATGACCTT	60.517	GATGGATGCACCAATTGATAA	58.296	193
chr1	chr1:489508-489908	Tri-	(AAT)8	24	201	224	TAAGGGACGAACTCTGTGGC	60.255	ACTATTCCCCTGGACTCGGT	59.817	160
chr1	chr1:492311-492711	Di-	(AT)17	34	201	234	GATCAAACTCTAGACCGAAGGC	59.375	AATTAGGGTATCGGTTCGGG	60.034	200
chr1	chr1:511643-512043	Tri-	(AGA)6	18	201	218	AGAGTCTTCTTTGGACCACGA	58.929	CGGTTCGGTTTTTCTATTGG	59.447	157
chr1	chr1:516069-516469	Tri-	(CAA)6	18	201	218	CAACAACAACAACACCAACAAG	59.044	TGGGTTTCTTCACAATTCAGATT	59.864	177
chr1	chr1:563723-564123	Tri-	(CAA)7	21	201	221	TCACTGTATTTGGCGGATGT	59.002	TTGATGAGGGTCTTTGACCA	59.059	177
chr1	chr1:564710-565110	Tri-	(AGA)6	18	201	218	TTCGGTTTCAAAATGAACAGAG	59.244	TTTTGGGGTATTGCGTCAGT	60.365	192
chr1	chr1:567075-567475	Tri-	(CTT)7	21	201	221	CTTCGCTTGCTTCAGTTTCC	60.132	GAAGGAAATGCCGAATGTGT	59.939	173
chr1	chr1:597870-598270	Di-	(TC)8	16	201	216	AGCAAACAACAATGAAGGTCC	59.091	AACAGAAAAAGGTTTTGGTCC	57.252	170
chr1	chr1:618220-618620	Di-	(AT)13	26	201	226	TTGCAAACAAAATATTTCCTCA	57.405	TGAAAACCGTGGATGATACG	59.395	180
chr1	chr1:663686-664086	Di-	(TA)10	20	201	220	CGTACCAAATTAAACTCGTCGAT	59.465	TCCCACTTAGACTTGGAATAGGA	59.142	163
chr1	chr1:672231-672631	Di-	(AT)12	24	201	224	CTAGAAAAAGATCGTTTGTGCG	59.075	TTTTCGTATCGGGTTTGAGG	59.931	150
chr1	chr1:709266-709666	Hexa-	(GAGCAG)5	30	201	230	GACTCTTCAGGACGACTCCG	59.986	AGATCGGTCAGCTCCACAGT	59.866	182
chr1	chr1:744589-744989	Tri-	(AAG)7	21	201	221	ACACAAGCTCGAAAACGACA	59.49	AGGAGAACGCTTAGCCGAA	60.103	195
chr1	chr1:754422-754822	Tri-	(TCC)8	24	24	47	TTCCGGTTACACCGAGTAGG	59.986	TGACAACGACGAGAATCAGC	59.992	187
chr1	chr1:754422-754822	Tri-	(TCA)7	21	201	221	TTCCGGTTACACCGAGTAGG	59.986	TGACAACGACGAGAATCAGC	59.992	187
chr1	chr1:773084-773484	Di-	(TA)12	24	201	224	ACGCACAAAATACCATGCAA	59.999	GCGCGGGATTATGGTTATAG	59.438	172
chr1	chr1:779105-779505	Tri-	(AAC)7	21	201	221	CAACGGTTCCTGCCTTGTAT	59.993	CTAGACAAGCTGTGCCACCA	60.049	150
chr1	chr1:779814-780214	Tri-	(AAG)7	21	201	221	ACAAAACGACGAGAAATCGC	60.257	TTACCGTTGCAAAATCCAGA	59.157	181
chr1	chr1:807226-807626	Di-	(TA)10	20	201	220	TTAGGTGTTCCTCCACCAGG	59.959	AACCGTTCTTATCGCAATGG	59.96	156
chr1	chr1:814598-814998	Di-	(TA)8	16	201	216	TGTTCTTTTTCGTGTTGGCTT	59.777	TCACCAACCGATCATTTTCA	59.9	176
chr1	chr1:817038-817438	Di-	(AT)16	32	201	232	GGCGTCAACGTCGAAATAGT	60.14	TGTGACTTTGAATGTAGTGCG	57.424	200
chr1	chr1:824881-825281	Di-	(TA)15	30	201	230	TTAGGTGTTCCTCCACCAGG	59.959	AACCGTTCTTATCGCAATGG	59.96	156
chr1	chr1:869627-870027	Di-	(CT)9	18	201	218	CGGATAATGAACGGAATTGG	60.146	GAGAGAGAGAGAGAGCCGCA	60.12	173
chr1	chr1:879264-879664	Di-	(AT)8	16	201	216	GCTAACGTGGTCTCCTTTGG	59.734	TTTTCGGATTTTCCAATTTCA	59.398	195
chr1	chr1:892103-892503	Di-	(AT)10	20	201	220	AGAACCGAATAGGTACCCGAA	59.843	CGTTTTTGAAACTCACGAAAATC	60.03	150
chr1	chr1:965507-965907	Tri-	(TAT)7	21	201	221	TTGGGTCATCGATTTTAGGG	59.756	GTTTGAGCCATAGGACTGGG	59.55	199
chr1	chr1:968227-968627	Di-	(TA)12	24	201	224	GACCTGAAAATGGATCTTTTCTTT	59.083	TGCAGAGGTATCAGCATACAAA	58.465	157
chr1	chr1:1024546-1024946	Di-	(AT)10	20	201	220	ATGGCGCGGGATATAATCTA	59.397	TTTCGTTAATGAAGTTCGAATCAA	60.006	185
chr1	chr1:1071563-1071963	Di-	(AT)13	26	201	226	AACATCATAAGCACCCTGTTTT	57.687	GGAAAGGTTTAACCCACGGA	61.069	150
chr1	chr1:1158240-1158640	Di-	(TA)9	18	201	218	CAAACTCTTGGGAAGTTCCACT	59.655	TGGTGTCAATAAACAAGTCTACCAA	59.855	176
chr1	chr1:1213421-1213821	Di-	(AT)10	20	201	220	CGCCAAACTGCAAAGTATCA	59.872	CACGTGGGTTCAAGATCCTC	60.51	171
chr1	chr1:1248391-1248791	Tri-	(AAT)12	36	201	236	GGATCAATAGTCGCAGTAATGG	58.606	ATTAAACGGGCAATCCACAA	60.188	151
chr1	chr1:1253009-1253409	Di-	(AT)13	26	201	226	ATGTTAGAGGAGGCGAAGCA	59.978	TGTTCGGATTCTAAACTGGACC	60.352	194
chr1	chr1:1309390-1309790	Tri-	(TTG)6	18	201	218	GGAGGTCCTGGTTTTTGTTG	59.425	AAACAAGGTGGTGGTGGAAG	59.861	197
chr1	chr1:1310255-1310655	Tri-	(TCC)7	21	201	221	TCCTCCTCCTCCTCTTCCTC	59.883	GCAGACCTTCCTTGCATAGC	59.985	167
chr1	chr1:1313668-1314068	Tri-	(TTC)6	18	201	218	AGAACCATTTTCCCTTGGCT	59.94	GATGACCATGAGGAGGATGC	60.448	170
chr1	chr1:1317654-1318054	Tri-	(TCT)6	18	201	218	TCGTCGAAAAACGAAGATCC	60.192	GCGACAGCAAATGGTGAGTA	59.871	165
chr1	chr1:1318662-1319062	Tri-	(CTT)8	24	201	224	CAGCCATCATCAATTTCCCT	59.894	CATGGCATTGCTCAGAAGAA	59.948	172
chr1	chr1:1324457-1324857	Di-	(TA)16	32	201	232	TTTGTTCAATAGAAAAGAAACAAAGTG	59.274	AAATTATTCCATGTGTTTGGTCA	58.287	196
chr1	chr1:1331647-1332047	Di-	(AT)11	22	201	222	TTTCGGTTTAGTTTTGGTTCG	59.149	CTTTCTTTTCCAAAAGCTTGAA	57.876	176
chr1	chr1:1353246-1353646	Di-	(AT)9	18	201	218	TGATAATAACAGCTTGCACAACA	58.442	GAAACGTCAGCTTTTTCACTTG	59.064	184
chr1	chr1:1362187-1362587	Tri-	(TCA)6	18	201	218	TGAAACTCTCTCATCAATCAAACA	58.882	AAGAGTGGCTTGTTTTGGGA	59.711	182
chr1	chr1:1365877-1366277	Di-	(TA)10	20	201	220	TCAACCACGGGTTATGGACT	60.232	TTCCAGGTTCAGGTATTCGG	59.926	192
chr1	chr1:1419772-1420172	Di-	(AT)10	20	201	220	TGATCCTACACGCCTTTTTG	58.771	CCCTCAGACAAATGATGCTG	59.241	154
chr1	chr1:1423151-1423551	Di-	(AT)20	40	201	240	CCGTTGAAAATAGGAACGGA	59.931	GGCATCCGGATAGAGAGTTG	59.653	159
chr1	chr1:1445518-1445918	Di-	(AT)11	22	201	222	GTGGAGAGCACGAGAACACA	60.03	CGGTACAATATAACGTAACCGTG	58.458	193
chr1	chr1:1454916-1455316	Di-	(TA)10	20	201	220	CCCGAATGGTATTCTTGGAA	59.756	CAGAGAATGTTCCATAAAAATAAAAA	57.217	200
chr1	chr1:1465711-1466111	Di-	(AT)12	24	201	224	CTAGGGATACTACTCGCGCC	58.976	TCAAAAGTCCAATCTTATTTGGG	59.382	192
chr1	chr1:1475409-1475809	Di-	(AT)9	18	201	218	CGATTAACTTTTGAAGCACTTACG	59.428	AAGAATGCACCACGTTGAAA	59.174	151
chr1	chr1:1498880-1499280	Di-	(AT)12	24	201	224	GGCCATTAAAAACCTCAGTGAA	60.344	ATTGGTCGGCATTGACTTAT	57.028	158
chr1	chr1:1500646-1501046	Di-	(AT)9	18	201	218	GCCTTTTACAACCGTGACAA	58.675	TCTTTTCGTCTCTCCATGCAC	60.39	171
chr1	chr1:1518985-1519385	Tri-	(CTT)7	21	201	221	GCTTCTTGCGGAAACAAAAC	59.867	TGATAAGCGCGTTGAATGTT	59.329	179
chr1	chr1:1558934-1559334	Di-	(GA)11	22	201	222	GTAGGGGAGGGGAGAGAATC	58.95	TGTATCCGTTGGAAATCCGT	60.192	166
chr1	chr1:1594554-1594954	Tri-	(TTC)6	18	201	218	TTGCTTGCAAATCAATGGAA	60.193	GCAAACCAGCTACAACACCA	59.764	189
chr1	chr1:1598601-1599001	Di-	(AT)11	22	201	222	TTTTCCTCCAGCCGTGTATC	60.074	GACTCGTCTCGGTCTCGACT	59.585	154
chr1	chr1:1607444-1607844	Tri-	(ATA)7	21	201	221	AAATTAATCAATCATAATATGCTCCTT	57.13	GTTGCTTTCTATGACTACTGAATGAT	57.287	192
chr1	chr1:1644549-1644949	Di-	(TA)11	22	201	222	AGGATTTTTAATGGGGTGGG	59.882	GTTTAAAACCGAACCGAACC	58.467	152
chr1	chr1:1702986-1703386	Di-	(AT)9	18	201	218	ATGGATCAGAGCGGATGAAA	60.57	GCGCTGTGAAAATTATCCGT	60.103	174
chr1	chr1:1740585-1740985	Di-	(AT)10	20	201	220	GCAATTCATAAATTTTTGTTTTCTAGC	59.861	AGCCCATTTTATGGGTGATG	59.645	154
chr1	chr1:1752391-1752791	Tri-	(AAG)6	18	201	218	TTCATGAAGAGGTGGTGATGAG	60.111	AATGGCATCAATTGTGCTTC	58.575	178
chr1	chr1:1792547-1792947	Penta-	(GAACC)5	25	201	225	TGAACAGATCAGTGCGTTGC	61.035	CATTTCGGTTTGAGTTCGGT	59.971	179
chr1	chr1:1793395-1793795	Tri-	(ATT)6	18	201	218	TGTTAATTGAACGGAAATCATGT	58.422	TGCTGCCATGAACCTTTGTA	60.257	180
chr1	chr1:1799042-1799442	Di-	(CT)9	18	201	218	TTGAGCTTGGTTTTGCCTTT	59.861	GATGCGATTGTTGCTGCTAA	59.983	177
chr1	chr1:1849465-1849865	Di-	(AT)9	18	201	218	AGCTTCACCCTGCTCTGGTA	60.012	AAAATCCCGCAAGATGTCAG	60.074	161
chr1	chr1:1877444-1877844	Tri-	(AAG)8	24	201	224	GCACAACAATGATGATCCCA	60.339	ATAACTAGGCGGTGGTGGTG	59.875	196
chr1	chr1:1891629-1892029	Tri-	(AAT)10	30	201	230	GGAGGTTTTTGAATGTGAAGGA	60.332	TTCTCCCATTTGTCAACCGT	60.353	171
chr1	chr1:1893122-1893522	Di-	(AT)9	18	201	218	GAGTGTTAACCGGAGCATAATC	57.773	TTCAATCTGTTAAGTGGTCCGA	59.609	158
chr1	chr1:1926571-1926971	Hexa-	(GAAACA)5	30	201	230	ATTTAACGTCTCCGCCACTG	60.132	CTGATAGCTTCCGGTTCTCG	59.971	192
chr1	chr1:1960136-1960536	Di-	(AT)10	20	201	220	TTTATTTACGAAAAAGCCGC	57.215	GATGTCCGTTATCAAATGCG	58.994	180
chr1	chr1:1964526-1964926	Di-	(TA)9	18	201	218	GCGCATCTGATAGCAGACAT	59.008	TTGCTTCACCTTTTGGATTTG	60.096	176
chr1	chr1:1969616-1970016	Tri-	(AAT)7	21	201	221	TGCGTTGAGGAATGGTAAAA	59.157	AGGAACCTACCCCTTGCCTA	59.955	190
chr1	chr1:1982681-1983081	Di-	(AT)8	16	201	216	GGTAGAAATGGAAGATAAATGGTGA	59.656	ATTCGTGCAGACCGACCTAT	59.579	167
chr1	chr1:1989712-1990112	Di-	(AT)8	16	201	216	TGTCACACTACACGTGAAGAATTT	58.748	CATCTCGATTGATTGAAACAACA	59.989	192
chr1	chr1:1994680-1995080	Tri-	(AAT)7	21	201	221	CAACAATGGTTTGGCACAAG	60.004	TTTATTGGAACTCTATCGATGATTATT	57.868	197
chr1	chr1:2000460-2000860	Di-	(TA)11	22	201	222	TGTCACATTGCAGTTCAACATC	59.621	ACCACTCCCACAACCAAAAA	60.246	188
chr1	chr1:2024025-2024425	Di-	(AT)8	16	201	216	CGTCAATTTGTCAACCCTACTTT	59.462	TTTCAAAACAAAATTTTACGATGG	59.353	151
chr1	chr1:2033661-2034061	Di-	(AT)10	20	201	220	TGATTGTCCGTGTGTCGTTT	60.008	CCTTACTCAAATCTTGGGCG	59.702	195
chr1	chr1:2043845-2044245	Tri-	(TCT)6	18	201	218	ACGATTAACCTCAACCGCAC	60	TCGACGAGACACCGATCTTT	60.801	155
chr1	chr1:2105126-2105526	Tri-	(ATT)8	24	201	224	CCACAACGTAGATTGTTGGAAA	59.898	TTAGATTCGCGAACATATTTGTAA	58.006	151
chr1	chr1:2126274-2126674	Tri-	(AGA)7	21	201	221	CTTTTGATGCATTTGATCGG	59.112	CTGATGCCAATAGCCCTTGT	60.096	175
chr1	chr1:2135849-2136249	Di-	(TA)11	22	201	222	TAAACCCAAACCCCAAACCT	60.435	TCAGTAGCAAAACAGTCGGAAA	59.92	187
chr1	chr1:2173942-2174342	Tri-	(GTG)6	18	201	218	CATGTACCTGAAGGGTCGGT	59.844	ACCACCACAAAGACACACCA	59.89	177
chr1	chr1:2195831-2196231	Tri-	(GAA)6	18	201	218	CATTCAAAAGAACACCAATGGA	59.839	CGTGATTGCATCGAACAAAG	60.257	189
chr1	chr1:2201849-2202249	Di-	(AG)8	16	201	216	GAGAGAGAGAAATGGCGACG	60.096	CCTGAGAGTCCCATTCACCA	61.071	168
chr1	chr1:2205867-2206267	Di-	(TA)10	20	201	220	GAACCACCGAAAACACCATT	59.694	AACTTTTGGGAACGGTGAGA	59.569	199
chr1	chr1:2216063-2216463	Di-	(TA)16	32	201	232	TGGGATCGAGTTCGAAAGAT	59.629	TCCAAGATCCGTTATCCGTT	59.387	187
chr1	chr1:2221447-2221847	Tri-	(AAG)6	18	201	218	TGGGAATGAATGAAATGGGT	59.991	GTGAGCCACAGCCTGGTTAT	60.142	166
chr1	chr1:2231177-2231577	Di-	(TC)8	16	201	216	TGCAAATCCAAGGTTCAACA	60.088	ACCCCTATCGCTACCCTGTC	60.349	190
chr1	chr1:2240897-2241297	Di-	(TA)10	20	201	220	AAGCGGCATAATGAAAATGG	59.928	TGTGCATTCTATAACACAAACTTCG	60.446	178
chr1	chr1:2242681-2243081	Tri-	(TGG)6	18	201	218	AATTAGCACATGGTGGGAGG	59.813	TATGACTGCATACCGCGAAA	60.237	157
chr1	chr1:2291460-2291860	Tri-	(AAC)6	18	201	218	CTGATCATGGCACGAGAATG	60.225	CCGCTTTCCTTGTTTCTTTG	59.855	166
chr1	chr1:2309037-2309437	Di-	(TG)9	18	201	218	TGTGTGTGTGTGTGCAGAGG	60.426	AAACCTTGAGGTCCACCGTA	59.449	165
chr1	chr1:2312944-2313344	Di-	(AT)17	34	201	234	TTTCGTGTCTTTTATCATTGGCT	60.017	CCTCATAACATTCATGCCAAA	58.494	169
chr1	chr1:2314804-2315204	Di-	(TA)8	16	201	216	ATTGCGGGCAACTACGTATC	59.988	ACACCTCGTCACCTCCACTC	60.161	179
chr1	chr1:2316456-2316856	Tri-	(CTT)8	24	201	224	AAAATTCGAAGATTTTAACGGAAA	59.461	GATGAGGTCGGCTTGAAAAC	59.676	180
chr1	chr1:2318397-2318797	Di-	(TA)8	16	201	216	AAAAACCGAACCGAACCAAC	61.107	AAAAAGCACATTGGATTTTCG	59.111	151
chr1	chr1:2339282-2339682	Di-	(AT)8	16	201	216	TGCAAGAACTTGGTGGACAA	60.278	AACGAAACGCAATTCAAACC	59.982	187
chr1	chr1:2344676-2345076	Di-	(AT)14	28	201	228	GCGGCCCAACAAAATATAAC	59.327	AACTTCCGAACCACATGTCC	59.827	195
chr1	chr1:2363950-2364350	Di-	(AT)15	30	201	230	GGTCGGAGGAAGATCCTACA	59.09	CACGAATTGTGCAGTGTTCA	59.298	166
chr1	chr1:2367520-2367920	Tri-	(ACA)6	18	201	218	GCTTCTCGAACGGTCTGAAC	59.997	TGCAGTTTCTCTTCCTCCGT	59.989	152
chr1	chr1:2427867-2428267	Tri-	(CTC)6	18	201	218	CGCAGCATGATCGTTATTGT	59.718	CGGAGCTTCGATATTAGCGT	59.479	178
chr1	chr1:2440819-2441219	Di-	(AT)9	18	201	218	TCTTATCATTTAAGTTCACCGCAA	60.025	GCCCAGGTATAAAGCACGAG	59.73	191
chr1	chr1:2474359-2474759	Di-	(AT)9	18	201	218	TCGATCTGTTATCCGTCTCG	58.824	ATTTAACGGAGTGAAGCGGA	59.708	155
chr1	chr1:2484804-2485204	Di-	(TA)8	16	201	216	TCGATCCGTTATCTGTCTCG	58.824	ACATTTAATGGAACGGAGCG	59.96	156
chr1	chr1:2499949-2500349	Di-	(TA)9	18	201	218	AACCCAGACCCGCTAAAATC	60.32	CACGGACACGTCATATGCTC	60.144	169
chr1	chr1:2534989-2535389	Tri-	(ATT)6	18	201	218	TGACAATAAATCAGGTAATGCAA	57.304	AAGGTGAACTCGACAACGAAA	59.766	177
chr1	chr1:2570389-2570789	Di-	(TA)9	18	201	218	AGCGTCGTCTTCTGCTTGTT	60.201	ATTCCACAAGGATTGGAACC	58.691	184
chr1	chr1:2603748-2604148	Tri-	(TTA)7	21	201	221	CTGGTTCGGTCTCGACAAGT	60.298	GCAGGCCTTCACATCTTAGC	59.985	189
chr1	chr1:2646680-2647080	Di-	(AT)9	18	201	218	TTTCCTAAGAAAAGAAACAAATTGC	59.299	CAACGTCACAACCTCCAAAA	59.585	171
chr1	chr1:2683200-2683600	Di-	(GA)8	16	201	216	CACAGCGTATTTCATGACTGC	59.361	CTCATCAATCATCCCGACG	60.015	199
chr1	chr1:2711353-2711753	Tri-	(GAA)6	18	201	218	CGCAACTCGTTGAATCCCTA	61.157	CGGAGGAGAAACAGACTCGT	59.45	198
chr1	chr1:2739759-2740159	Di-	(AT)8	16	201	216	TCTTGAACCATTGATCGCAA	60.197	TTGCGATCTGGAATCTACCC	60.036	170
chr1	chr1:2742076-2742476	Tri-	(TGA)6	18	201	218	AGAGCCGACTGAGAAAAACG	59.615	TGGTGTTTGAATTTGTAGTGGG	59.763	155
chr1	chr1:2750588-2750988	Di-	(TA)9	18	201	218	GAGATTAAGCCCGTTAGTCTCAA	58.963	CCCGTTAACACGGAATACTTTT	59.328	200
chr1	chr1:2755883-2756283	Di-	(TA)13	26	201	226	TTCAAATTCTAACATTACACCGC	58.26	GTGCGCACAATGTGATTTTT	59.596	200
chr1	chr1:2763074-2763474	Di-	(AT)14	28	201	228	GAAATGGACCCAACTTGCTT	59.031	GAGCATTTTAACCAATTCACCT	57.325	197
chr1	chr1:2766919-2767319	Di-	(CT)8	16	201	216	ACGGATTTCCAACGGATACA	60.192	GTAGGGGAGGGGAGAGAATC	58.95	167
chr1	chr1:2770423-2770823	Di-	(CT)12	24	201	224	AACGGCCATTGGACTATGAA	60.331	GGTTCGGGATGCTCTGTTAC	59.556	198
chr1	chr1:2809654-2810054	Tri-	(ATG)9	27	201	227	CACCAAGACCTTCCGGTTTA	59.964	TTCCGGTGAGGAAGTGAATC	60.05	200
chr1	chr1:2834127-2834527	Di-	(TA)18	36	201	236	CCACGTTCCATGAGTGGTTA	59.415	CACAAGCCATGTCGGAAAC	60.104	179
chr1	chr1:2835308-2835708	Di-	(CT)8	16	201	216	AACGGCATACCAACGGATTA	60.209	GGGGAGAGAATCTCGGAAAG	60.147	195
chr1	chr1:2840567-2840967	Di-	(AT)9	18	201	218	TTGATCTGCTTGAGAGGCTG	59.267	CCTTGCGATAGCGGGTACTA	60.244	191
chr1	chr1:2880523-2880923	Di-	(TC)8	16	201	216	GAAAATGAGCTTACCGGAAAAA	59.624	AACAAGGCGTGGAGAGAGAA	59.989	155
chr1	chr1:2891762-2892162	Di-	(TA)11	22	201	222	AGTGGACACATGCAATCACG	60.604	TTTAATCAGCAAGCGGAAGC	60.476	160
chr1	chr1:2923079-2923479	Tri-	(ATT)6	18	201	218	TTCCCTTCTACCAAAACACAAAA	59.9	CGCCTCCTTCTCCTTGAAAT	60.703	183
chr1	chr1:2930736-2931136	Tri-	(ATT)11	33	201	233	AAACACACATGGTGGATTGG	59.112	TTGAAACACACACCAACTTGAA	59.119	192
chr1	chr1:2939304-2939704	Di-	(AT)10	20	201	220	TTATGGATGCAGCAGCAAG	58.534	TGCCACTATCCTTCTTCTTGTTC	59.776	156
chr1	chr1:2965419-2965819	Di-	(AT)9	18	201	218	CCAAAACCTCTGCTAAGCCA	60.378	CTGGGATTTGCCCCTAGATT	60.278	164
chr1	chr1:2967157-2967557	Di-	(AT)11	22	201	222	TGGAAGGGATCTCAACCACT	59.505	TCTGCATATTGCAATCATCACTT	59.627	151
chr1	chr1:2973460-2973860	Tri-	(AGC)6	18	201	218	AGCAGCAGCAAGAAGAGGAC	59.898	TGTAGTCCTTGTTCCCCCAG	59.959	192
chr1	chr1:2990494-2990894	Di-	(AT)10	20	201	220	TATTAAGTGTTGCCGGAGCC	60.096	GTGCAGCACAACCACCTAGA	59.905	150
chr1	chr1:2991900-2992300	Di-	(TA)12	24	201	224	GGTACCCCAAATCACGTCAA	60.615	AAAAAGTTGATGGGCAAAAA	57.287	185
chr1	chr1:3041864-3042264	Di-	(AT)16	32	201	232	TAATGGGCTTTATGGGGACA	60.146	ACGTACACAGGGTCTGGAGG	60.026	161
chr1	chr1:3085206-3085606	Di-	(AT)11	22	201	222	AACAAATCTTCATTTAAATTTTCCA	57.442	TTTTGCTATGGATTTTAACTTTTGAA	59.529	187
chr1	chr1:3094855-3095255	Tri-	(TAA)9	27	201	227	TGGGTTAGTTTTCCAATAATAAAAGA	58.601	TTTTTGTTGTTTGTTTTCTCCG	59.181	178
chr1	chr1:3110934-3111334	Di-	(AG)8	16	201	216	AGTCGCGGGAAATTTTGAAG	61.455	TTGCAACAAACAAAACCAGTG	59.659	172
chr1	chr1:3123828-3124228	Di-	(AT)10	20	201	220	TCAGGTCTAAACGGGTTTTTG	59.118	ATGGATTAATCGGGACCCA	59.96	151
chr1	chr1:3148156-3148556	Di-	(TA)11	22	201	222	TCCACATTTATAGCCATTATATTGAT	57.259	CACCAAAAAGCACATATGCTAGA	59.329	157
chr1	chr1:3152057-3152457	Di-	(TA)9	18	201	218	GAGATTCTGGTTTTTGCAGGTT	59.637	TTTGTTCCTCTGAAGAAACAGAGTT	59.858	150
chr1	chr1:3159941-3160341	Di-	(TA)8	16	201	216	ATCAACTCTGCTAAATAATCATCATC	57.14	TGCATTGGCATTGAAAAGAA	60.193	200
chr1	chr1:3165903-3166303	Tri-	(AGA)6	18	201	218	ACGGAAAGCAATTTGACACC	59.978	GCAATCACATAAGTTGACGCA	59.75	199
chr1	chr1:3180853-3181253	Di-	(AT)13	26	201	226	ATTCGGGATCCTTTATCCGA	60.603	AAGGAGTTCCGGACTTGAAA	58.764	153
chr1	chr1:3235766-3236166	Di-	(CT)8	16	201	216	GCGCCGTCTTATAACTTGGA	60.23	ACGGTGACGTCAGACATTGA	60.162	150
chr1	chr1:3246282-3246682	Di-	(TC)11	22	201	222	TCTCCCTTCCAACTTCCCTT	60.045	GAGCAAAAGCAAAACAGAGGA	59.623	199
chr1	chr1:3255835-3256235	Di-	(AT)11	22	201	222	TTACGCAAAGGACCTTCCAC	60.11	GACGAATATGCTCCATGGGT	59.78	184
chr1	chr1:3276759-3277159	Tri-	(TAA)6	18	201	218	ACACGCATCATTTTCAATGC	59.553	CCGACCCGAACTAAACTGAA	60.103	184
chr1	chr1:3287702-3288102	Tri-	(AGA)7	21	201	221	GACGGTTGTGTATTGGAGGG	60.232	CCAATGGCGACTTCTTCTTC	59.813	156
chr1	chr1:3308908-3309308	Tri-	(TTG)6	18	201	218	CGGTGAAACCAGCTTCTTCT	59.473	GGTTGATTTGACCGGTTCTG	60.353	176
chr1	chr1:3341251-3341651	Tri-	(TAT)7	21	201	221	AGATGATTACATCATGCCGGT	59.287	GAGTGATAAGGACCTAAGGCGA	59.747	154
chr1	chr1:3345244-3345644	Tetra-	(TTCT)5	20	201	220	TGGTGTAAGAGGGGTAATTATGG	59.172	CAAGCAGCTTCATTCCCAAT	60.214	195
chr1	chr1:3348602-3349002	Di-	(AT)8	16	201	216	GAACCTTACTCGAGTTTATGTCCAA	59.952	TCATTTGATCAATTTGTAAACGATA	57.74	150
chr1	chr1:3353236-3353636	Di-	(AT)11	22	201	222	GCGGAGTTTAGGTAAACCGAT	59.515	TTAGATGCTTGTACATTTTCATCC	57.438	182
chr1	chr1:3365800-3366200	Tri-	(TTG)7	21	201	221	TGGTTCGGATTTTGATGATTC	59.754	TTAAACGAATCCAACCACGA	59.013	164
chr1	chr1:3381828-3382228	Hexa-	(CTGCTC)5	30	201	230	GATCCACAAAAAGGACACGG	60.353	CCTTTTCGAGTGACTCAGCC	59.989	164
chr1	chr1:3389749-3390149	Di-	(AT)10	20	201	220	AAAATCCCGCAAGATGTCAG	60.074	AGCTTCACCCTGCTCTGGTA	60.012	158
chr1	chr1:3457762-3458162	Di-	(TA)11	22	201	222	TCCGTTTGACCGGTTAATTT	59.315	TCGGTTTGGATATTGTCGGT	60.192	193
chr1	chr1:3459010-3459410	Tri-	(GAA)7	21	201	221	CGTTGAAGCCTCAGAACCAT	60.255	CGATAACTTGCTTCATCGCA	59.976	168
chr1	chr1:3461452-3461852	Tri-	(AAT)6	18	201	218	AAAGCTTTGCTTTTGCTTTTC	58.02	ACTCTGGCCAATTTCGAACC	61.383	186
chr1	chr1:3475215-3475615	Di-	(AT)10	20	201	220	GATCCGGTTCAACAGACACC	60.372	CAGTTGGTATGGGATTCGGT	59.67	168
chr1	chr1:3511915-3512315	Di-	(AT)10	20	201	220	AAAAACTCATGTCGTTTTATCACAA	59.059	TTTTCTCAACGGTTCGGTTC	60.088	186
chr1	chr1:3515502-3515902	Di-	(AT)12	24	201	224	AAAAACTCATGTCGTTTTATCACAA	59.059	TTTTCTCAACGGTTCGGTTC	60.088	194
chr1	chr1:3516255-3516655	Di-	(TA)11	22	201	222	CCTAGGTTTGGTGGAAGAGG	58.642	CCGTCGAGTTCATATTCGCT	60.235	158
chr1	chr1:3526826-3527226	Di-	(AT)10	20	201	220	CAAAATGACAGAAGAAAGAAGCTG	59.597	TGCCCACAATTTGTATTTGC	59.425	193
chr1	chr1:3533394-3533794	Di-	(AT)12	24	201	224	GAGAAGGAAAATTGAGGCCC	60.017	CAACCTTATCTTACCGAGATTTCC	59.444	173
chr1	chr1:3540947-3541347	Di-	(AT)16	32	201	232	GAGAAGGAAAATTGAGGCCC	60.017	CAACCTTATCTTACCGAGATTTCC	59.444	181
chr1	chr1:3567153-3567553	Hexa-	(TTGGGC)7	42	201	242	CTTGGATTTGGGCTTGGG	61.377	GGTTGAAAGGAAGACGTGGA	60.088	196
chr1	chr1:3569327-3569727	Di-	(TA)8	16	201	216	GGAATCTAAACCATAATCCCTCA	58.403	TGCGCATTTTAACTATTGTGTTT	58.797	183
chr1	chr1:3586991-3587391	Di-	(TA)10	20	201	220	GTATCCGAGGACCCAAAACC	60.558	ACATGATCGAGTGACGCTTG	59.862	179
chr1	chr1:3589854-3590254	Di-	(TA)11	22	201	222	CCTCCACTTTCCTTCTCACG	59.837	CGAGAATCGCTTCGGTTAAG	59.975	192
chr1	chr1:3610001-3610401	Di-	(TA)16	32	201	232	TATGTTATTGGGCTTTGGGC	59.795	AAAGGGGCCGTGTTTTTAGT	59.871	152
chr1	chr1:3619560-3619960	Tri-	(AAG)15	45	201	245	ACCTCCGAAGAGGATCAACC	60.456	TGGCTTTTAACGCTTGGAAT	59.72	152
chr1	chr1:3636607-3637007	Tetra-	(TTTC)5	20	201	220	TTCCGTCATGTGTTTTGGAA	59.941	TTTCGATTTTTGACCCATCA	58.94	191
chr1	chr1:3677217-3677617	Di-	(TA)9	18	201	218	ACTTGATCCGCTTGAGATGC	60.37	TTATCGGTAAAGGCACTCGG	60.089	198
chr1	chr1:3701227-3701627	Di-	(AT)11	22	201	222	GACCACCTGGAATCCGTCT	59.912	TTTAGGCGATGCCTGGAC	59.756	154
chr1	chr1:3711781-3712181	Tri-	(AAT)6	18	201	218	CGGTTTTCGACTTCACCATT	59.971	AAACGAAGAATACGCATCGC	60.238	168
chr1	chr1:3781134-3781534	Di-	(TA)12	24	201	224	TCTCCGTATAAACAACGGTCA	58.161	TGGCTGGACCAATAATCTCA	59.075	158
chr1	chr1:3803020-3803420	Di-	(AT)18	36	201	236	TATATATACTAGGTGATTTTCCCGC	57.054	AACCCGATCCGACCAGTTAT	60.578	156
chr1	chr1:3847173-3847573	Tetra-	(AAAC)6	24	201	224	GCATCTTCTGCTTACCAGGC	59.985	GGTGAGTAAAGCCATCCCAA	59.933	181
chr1	chr1:3850525-3850925	Tri-	(ATA)7	21	201	221	TGCGAGTGGTTATTAAATCTGC	59.279	CGATGTGACCAAGATTCATCC	60.333	200
chr1	chr1:3856801-3857201	Tri-	(ATA)7	21	201	221	TGCGAGTGGTTATTAAATCTGC	59.279	CGATGTGACCAAGATTCATCC	60.333	200
chr1	chr1:3993607-3994007	Tri-	(AAT)6	18	201	218	CCTAGGTTTGCGTATCCGAG	59.724	GCAAATTCGTGGTAATCCGT	59.829	154
chr1	chr1:3995589-3995989	Di-	(AT)12	24	201	224	TTTTGAAATGGTTTTGGTCC	57.43	TCAAACGAGTAGTTTATGATGCG	59.329	177
chr1	chr1:3998641-3999041	Di-	(AT)14	28	201	228	TGATAGATTATTTGGTTGTTAATTGGA	59.194	TTGCCACAAATTGCTACTGAA	59.359	150
chr1	chr1:4015389-4015789	Di-	(TA)14	28	201	228	ACAAGAGAAAAGGAAATCCCA	57.773	TCGAGATCCCGGTTTAACAT	59.387	159
chr1	chr1:4030480-4030880	Tetra-	(ATAG)5	20	201	220	TTTGGTTCCATTTGACGAGA	59.097	TCTCTCATAATCCTAACCGGGA	59.924	150
chr1	chr1:4034710-4035110	Tri-	(TAT)6	18	201	218	TGAACGAAAGTGGAAGAAGGA	59.838	TCGAGAAAATTTTGCGGAGT	59.823	158
chr1	chr1:4060921-4061321	Tri-	(ATT)7	21	201	221	AAGCATCACTGCAACAAAAAGA	59.926	TCGGGTGCAATATACAAAAGC	59.978	169
chr1	chr1:4064840-4065240	Tri-	(ATG)19	57	201	257	TCATCCGATTTTTGATTTTGG	59.759	AAAAAGTCCAGGGAAAGAGAAGA	59.764	176
chr1	chr1:4129686-4130086	Di-	(TC)12	24	201	224	GATTACGAGCTGAGCCAAGG	59.978	CAAGCAAGCTTGTGACGAGA	60.324	196
chr1	chr1:4134990-4135390	Di-	(AT)14	28	201	228	TGGAGAATTCTGTTGATTGGC	60.066	GTTTTCGGTTCGGGTTGAAT	61.08	150
chr1	chr1:4172936-4173336	Di-	(AT)10	20	57	76	TGTGGACACCAAATCTCAAGAC	60.012	CAGGATTCCTAATTTAAGGGGG	60.032	176
chr1	chr1:4172936-4173336	Di-	(AT)18	36	201	236	TGTGGACACCAAATCTCAAGAC	60.012	CAGGATTCCTAATTTAAGGGGG	60.032	176
chr1	chr1:4237342-4237742	Di-	(AT)10	20	201	220	ACCGGTCACAACCAACAACT	60.321	CAAGGCGGTTAACATTTGCT	60.131	187
chr1	chr1:4243609-4244009	Di-	(AT)8	16	201	216	AGCAAGGCATTAGACCGAGA	59.978	TCACGCAGCTTCTCATTTTG	60.134	199
chr1	chr1:4253099-4253499	Di-	(AT)13	26	201	226	ACTTTTACCCGACACCCTTT	57.58	TGACCTCTCAATGGTCATGC	59.637	195
chr1	chr1:4290139-4290539	Di-	(AT)14	28	201	228	CCGCCGGTCTATTTAAGTTTT	59.528	TGGTGTTAAAGGTGAGTGAGTTTT	59.151	195
chr1	chr1:4290759-4291159	Di-	(TA)10	20	201	220	CGCTGTTTTTGAGTTGGTCG	61.757	CTGGTAGCATTTTCGATACGAT	58.299	200
chr1	chr1:4294324-4294724	Di-	(TC)17	34	201	234	CCGCGTTTTGTGAATCTTCT	60.249	ATTCGCCACTCGCTTATGAT	59.696	181
chr1	chr1:4311578-4311978	Di-	(TA)10	20	201	220	TTTGTTCTCCCTTTGGGTTG	59.942	AGAGCCAGACATGTCCCATC	60.08	187
chr1	chr1:4348358-4348758	Di-	(TA)11	22	201	222	AAGAGAAAAGCCAGAAATTGACA	59.424	TTTTGACCTAGTTTTAGGGGTTTC	59.049	182
chr1	chr1:4405714-4406114	Di-	(AT)9	18	201	218	CGCCAAACTGCAAAGTATCA	59.872	TGGATTCAAGATCCTCGCTT	59.773	167
chr1	chr1:4449698-4450098	Tri-	(CGG)7	21	201	221	TGAATAAGAAGCCCACGACC	60.074	CATTATGCAAAACCACACGC	59.999	158
chr1	chr1:4471187-4471587	Di-	(AT)11	22	201	222	CAATCGATCTTGGAATTTAGTTTT	57.883	CGATAGAATTTTACCTAAGTGCTCG	59.752	181
chr1	chr1:4477091-4477491	Di-	(TA)8	16	201	216	CCATGTGTTCACTCAGCAAGA	59.889	TGGTTATGGCACATTTTAACCA	60.109	199
chr1	chr1:4488883-4489283	Di-	(AT)11	22	201	222	CCCATGTTAGCTCCGGTTTA	59.953	AAATAACGAATAAAACGATCACAAAA	59.331	185
chr1	chr1:4507955-4508355	Di-	(AT)9	18	201	218	TCCGATCCGTTCTTTTCAAG	60.184	CATCGCGTTAGTTCCCATTT	59.96	152
chr1	chr1:4512372-4512772	Di-	(AT)10	20	201	220	TCCGCTGGTCCAACTAATGT	60.517	TCACCAATTTATCAATCAACACAA	59.275	200
chr1	chr1:4531238-4531638	Di-	(AT)9	18	201	218	TCCGATCCGTTCTTTTCAAG	60.184	CATCGCGTTAGTTCCCATTT	59.96	152
chr1	chr1:4549953-4550353	Di-	(TA)10	20	201	220	AATCACGTTTCCATGCATCA	59.931	CAACGAAATGGGATTGAGTG	58.973	182
chr1	chr1:4553976-4554376	Di-	(TA)9	18	201	218	CAAAATTTCATGCAAGTATCTCTTT	58.065	ATCCCAAATCCCATGTGAAA	59.991	151
chr1	chr1:4559551-4559951	Di-	(TA)8	16	201	216	CCACTGGTCTAATGGCGTTT	59.993	TAAGCGAGGATCTTGAACCC	59.269	152
chr1	chr1:4571342-4571742	Di-	(TA)10	20	201	220	TTAGCGGATTGGAGCATAGG	60.188	AAGCCATTTCTTTTGAGGCA	59.823	197
chr1	chr1:4600583-4600983	Di-	(AT)11	22	201	222	CAAAATATATCTAAAATAAATGCCTCC	57.209	AAAGAAAAACAATTTATCAACACATGA	59.337	151
chr1	chr1:4601224-4601624	Di-	(TA)8	16	201	216	CAAACGTGAAAGTCAAAACCC	59.503	TAGAGATGTCGCCGGAACTC	60.362	150
chr1	chr1:4612638-4613038	Di-	(TA)15	30	201	230	ACCGATCCACTATTGCTGGT	59.434	TGTGTTCTTTATTCATTGCCCA	60.356	163
chr1	chr1:4635947-4636347	Tri-	(GCT)6	18	201	218	TTCAGATCCCCCATTTTCAA	60.244	CTCTGACCGGAGAGAAATCG	59.943	194
chr1	chr1:4644668-4645068	Di-	(AT)9	18	201	218	GGAAAACCTAAAACGCGTCA	60.11	CCGGATGTTTCTTTCCTTGA	60.044	168
chr1	chr1:4684768-4685168	Di-	(AT)17	34	201	234	GCGTTATAACCGGGAGTCAA	59.96	CAAAAAGCAATATCAACACCGA	60	170
chr1	chr1:4755220-4755620	Di-	(AT)13	26	201	226	CTAAAAGCGTCAATGCCAAA	58.958	CCTGGAGGGTTAAATCTAAACAAA	59.79	200
chr1	chr1:4757419-4757819	Di-	(AT)16	32	201	232	GCTTAGCGCGGGTTATTAGC	61.184	TGTTAAAAATTTACCCAAAAACCTT	58.519	197
chr1	chr1:4793808-4794208	Di-	(AT)17	34	201	234	CGCCTCTTGTCTACACCACC	60.711	CGCTACCTTTCAATTCCAGC	59.845	159
chr1	chr1:4810035-4810435	Di-	(AC)8	16	201	216	TTCTCTTTCCATTGGATGCC	60.014	TAGTGCCACCCCAATCTCTC	60.073	164
chr1	chr1:4829568-4829968	Di-	(AT)10	20	201	220	TTTGTTTATTCCGTTTGACCG	59.855	TTCCGCTAGTTCCAAACGAT	59.708	172
chr1	chr1:4885528-4885928	Di-	(TC)13	26	201	226	GAAGAAATCTCCCGAAAGCA	59.387	TTTGTTTTGGATTGGGCTTC	59.916	198
chr1	chr1:4892880-4893280	Tri-	(TAT)9	27	201	227	CACCTGAAGGGTGTAGCGAT	60.134	GTAAACGAGCGCTTAGTGGG	59.904	183
chr1	chr1:4918088-4918488	Di-	(AT)10	20	201	220	GAATTATACGGATCGGAGCG	59.529	TGATTCGATATTTTCTTTGATTCG	59.501	156
chr1	chr1:4945558-4945958	Di-	(AT)11	22	201	222	CTTACGGGTTTCGGGAAGA	60.052	ACACCAAAACCCACTCCAAA	60.246	196
chr1	chr1:4948297-4948697	Di-	(TC)8	16	201	216	TGTTGGATTGCAGGTTTTGA	60.088	TGTATTGTTCCAGTTCGCCC	60.894	195
chr1	chr1:4967477-4967877	Di-	(GA)8	16	201	216	TTCAGATTGAGCAGAAGCGA	59.823	CGATCCCTCTCATGGTGAGT	60.072	198
chr1	chr1:4970023-4970423	Di-	(AT)16	32	201	232	GCGCAATTGACAATAATACCA	58.575	TTCATGAATGTGTTTTTCATGC	58.533	154
chr1	chr1:4987759-4988159	Tri-	(GAT)8	24	201	224	AATGGTTACGGGGAAAGAGG	60.18	ATCATCTTCGTCGTTGCTCC	60.226	157
chr1	chr1:4999705-5000105	Di-	(AT)13	26	201	226	ACTTTTTAGTGTTTAGAGATTCTTTGC	57.28	CCTATACGCTTTTCAACATCTCTTC	59.728	152
chr1	chr1:5017629-5018029	Hexa-	(GGGCTT)6	36	201	236	GGCTTTGGGCTCATTAAACA	60.074	GGTTCCCAACCTCTCTCACA	60.088	164
chr1	chr1:5051341-5051741	Di-	(TA)11	22	201	222	ATGCTCAAATTTTATATGTACTGTCAC	57.115	AAAATGAGACAATAAGGTAATCAACCA	60.366	150
chr1	chr1:5092414-5092814	Di-	(AT)8	16	201	216	GGAAATTGTTGGCCTTCAGA	60.051	CCAGAAGCAACTGATGAGGAG	59.997	193
chr1	chr1:5158103-5158503	Di-	(AT)9	18	201	218	TCGAACCCTCCCAATATCAC	59.75	TGTAACACGCGCTTACTGAAA	59.564	153
chr1	chr1:5161768-5162168	Di-	(GA)9	18	201	218	TCGGAAAAGGAATTGAAACG	60.046	GCGCTTTCACACAATTTGAC	59.326	192
chr1	chr1:5164140-5164540	Di-	(AT)20	40	201	240	TTCTCAGTGTATCAAGGGTCCA	59.592	CGATTAAAATAGATTTCAAACTTAGCA	58.581	177
chr1	chr1:5172760-5173160	Di-	(TA)11	22	201	222	GACAAACGATAATACAGAAAGAAAAAG	58.147	CGCGGGTTATGTTGTCTTCT	60.132	185
chr1	chr1:5173483-5173883	Di-	(AT)8	16	201	216	ATTTCGTTCCGCGTAATCC	59.915	ACGACATGTTTAGAACACCTGA	57.266	159
chr1	chr1:5179367-5179767	Di-	(AT)11	22	201	222	GGAGAGGGATAGTTTTTCAACA	57.352	GAAAAGTGTTTCGAATATCAAAGTT	57.209	182
chr1	chr1:5182143-5182543	Di-	(TA)11	22	201	222	TCTTTGTGAAACGGAGGGAG	60.224	CATCTCAACAAAGGGCTTCC	59.67	154
chr1	chr1:5199699-5200099	Tri-	(GGT)6	18	201	218	GAGTCCAGTCAGATCGTCCC	59.644	GAAGCAACCGAGAAAGCAAC	60	169
chr1	chr1:5210553-5210953	Di-	(TA)14	28	201	228	CACTCAAGAAAAACATGACACGA	60.196	TGTGAACAAGTGATGGCAGC	60.885	157
chr1	chr1:5234756-5235156	Tetra-	(GCTT)5	20	201	220	CTTGCTTGCTTGCTTGATTG	59.752	TGTATGCCCTTTTCAGGGTT	59.429	181
chr1	chr1:5287000-5287400	Di-	(TA)8	16	201	216	AGCCGTCTTTTTGGAAGAAC	58.436	TCAAGCACACAAAGTAAGGCA	59.521	194
chr1	chr1:5330738-5331138	Di-	(AT)15	30	201	230	TGGGGTGGCTAAAATTGAAA	60.294	AACAATTCGGTATATACATTGCCA	59.562	192
chr1	chr1:5360619-5361019	Di-	(AT)8	16	201	216	TTTTTAAACACACATACACCATGC	58.897	GGGACGCAACTATCTCTCTCA	59.444	172
chr1	chr1:5362503-5362903	Di-	(AT)8	16	201	216	GTACTCGGAACCGATACCCG	61.633	TGGCCTAAATACCCATTGGA	60.146	200
chr1	chr1:5367082-5367482	Tri-	(AGG)6	18	201	218	TGGTTGTGCTTCATCCACAT	59.967	CCGTATTTGCTCTTGCCTTC	59.845	192
chr1	chr1:5372867-5373267	Hexa-	(TCCGGG)5	30	201	230	ACTTCCGACACGATTTCACC	59.973	TCGCTTAAGGAGACAAAGCC	59.592	164
chr1	chr1:5378873-5379273	Di-	(TA)11	22	201	222	CCAGCGTTTTGGAATGATTT	59.938	TGAGTGTCTTTTGCGAATATGAA	59.772	186
chr1	chr1:5379433-5379833	Di-	(TA)8	16	201	216	TCTCCGATCTAGTTTCATTTCCA	60.082	TGCAGAGAAGTGTTTTGGTGTT	59.819	157
chr1	chr1:5380559-5380959	Tetra-	(TCCC)6	24	201	224	CTCCCTCCCTCCGTACAATA	59.003	ATTGCGAGTTTTTGAGCAAG	58.174	168
chr1	chr1:5399140-5399540	Di-	(AT)9	18	201	218	TTTTTGAACTGAGACCCGTACA	59.649	TCTAGAAGGTGCGAGTGCTTC	59.772	155
chr1	chr1:5402825-5403225	Di-	(TA)9	18	201	218	CCACGCTATAGTGCGGGATA	60.999	AGTCCAACGTACTCTTGTCCA	57.307	161
chr1	chr1:5418297-5418697	Di-	(CG)9	18	201	218	GGGGACACTATGGGAGTGAA	59.779	GAATAAGAAGCCCACGACCA	60.074	180
chr1	chr1:5419279-5419679	Di-	(AT)13	26	201	226	TCCCAAATATTATGATTCACTAGCA	58.991	GCAATTAGGATTGATCATGGG	59.244	180
chr1	chr1:5433659-5434059	Di-	(TA)8	16	201	216	TTTGCTGTAATGTATTGCTTCTAATTG	59.998	GCAATTTTTAATAGAATAACCAAAAGA	57.717	152
chr1	chr1:5466934-5467334	Di-	(AT)8	16	201	216	TAAACGAGAGGCTCGGAGAG	59.711	AACGCGTTAACTATCACCCG	60.018	173
chr1	chr1:5470537-5470937	Di-	(AT)15	30	201	230	TACGTAGGGGGATCAAGTCG	59.948	CCCACGTCACAGTTCATCAC	60.005	155
chr1	chr1:5472569-5472969	Di-	(AT)13	26	201	226	AAATGTTGCACCCGAGATTC	59.939	CGAGCCTTTCGTTTGTCTTC	59.993	167
chr1	chr1:5478348-5478748	Di-	(TA)10	20	201	220	AAGATTTCCGGATTGGAACC	60.131	TTTCTTGAGTTACGCGCTCA	59.752	162
chr1	chr1:5526316-5526716	Di-	(AT)13	26	201	226	CGAGGATCTTGAACCCACAT	59.927	CCACTGGTCTAATGGCGTTT	59.993	158
chr1	chr1:5527833-5528233	Di-	(TC)8	16	201	216	TGGGGGTTACACTCTTTACTCC	59.389	TGGAGGTTCCAAGAACAAGAA	59.697	167
chr1	chr1:5530221-5530621	Tri-	(GAA)7	21	201	221	GCATCGAAGCATTTCGTTTT	60.217	AAAGAGCGAGCGAGTGAGTC	59.898	178
chr1	chr1:5539411-5539811	Hexa-	(TAGGAT)5	30	201	230	CCAACCAAAAGCCAATCAGT	59.971	GGCTCTGGGGAGATGTATGA	60.034	152
chr1	chr1:5603591-5603991	Di-	(TA)8	16	201	216	TCAAATTCATCCCTCGGAAG	60.006	TTCGGAAATTAATCATAGCGTAA	57.948	199
chr1	chr1:5613039-5613439	Tri-	(AAT)7	21	201	221	AAGATTGGTTCGGTTAATTCAAA	58.955	AAACCGATGACGAGGATGAT	59.366	200
chr1	chr1:5703138-5703538	Di-	(AT)8	16	201	216	ATATAAAGCCCAGGCCCAAC	60.171	AACATTGGAGCTTTTGGACG	60.11	153
chr1	chr1:5739498-5739898	Tri-	(TTG)6	18	201	218	GATGAGGGTTTCGTGGAAGA	60.05	CCCCAAGAAGATGGGACATA	59.744	152
chr1	chr1:5883604-5884004	Tri-	(GGA)6	18	201	218	GGAGGTCTTCACCCTTCACA	60.088	TCTTCACACCTTGTCCACCA	60.129	183
chr1	chr1:5889663-5890063	Di-	(AT)15	30	201	230	ATTGTGGGCCCATGTAAGTG	60.636	TGACTAACTACCCGCCCAAC	59.993	151
chr1	chr1:5897276-5897676	Di-	(AT)10	20	201	220	TTCGGTTGGTCTGTTTTTGG	60.893	TGATGCCAGGCCTAGATGAT	60.591	190
chr1	chr1:5899812-5900212	Di-	(AT)20	40	201	240	AACACTGAACCCAACAATCTG	57.56	GAGTCGAAAACCGATACCGA	60.074	155
chr1	chr1:5905060-5905460	Di-	(TA)11	22	201	222	CAATATTAAAATTATGCCTCCAACTT	58.219	CGTAAGAAGCCGTAACGAGG	59.898	192
chr1	chr1:5919121-5919521	Di-	(AT)15	30	201	230	TAGTGGTCCTAGCGCTCGTT	60.037	TGTTGATAGCCCATTTGGAA	58.965	162
chr1	chr1:5921444-5921844	Di-	(AT)11	22	201	222	CCCAAGCCTAGCTAAGGTCA	59.471	AATCCGCCTTTCTCGATCTT	60.173	159
chr1	chr1:5925281-5925681	Di-	(AT)8	16	201	216	CTTGTTCTGTTGCACATTCCA	59.749	TCAATAAGAGGCTCCGAAGA	57.641	183
chr1	chr1:5948315-5948715	Di-	(AT)14	28	201	228	GCATTCAGCCGTTACCATTT	59.967	AATTCAGGTTTTGTTTGGCG	59.975	172
chr1	chr1:5950351-5950751	Di-	(TA)18	36	201	236	GGACCGGTTAGATCATTTTTG	58.43	AGCCCTCTAACCCATCATTG	59.006	155
chr1	chr1:5966809-5967209	Di-	(AT)9	18	201	218	TGAAATGGTCTTTGGTCTACGA	59.609	TGCGTTACCATCATTGCTTT	59.186	180
chr1	chr1:6009182-6009582	Di-	(AT)15	30	201	230	CGCTCAGCGACTTCCTTACT	59.78	AAGTCAAAACCGTGCAAAGG	60.147	198
chr1	chr1:6015202-6015602	Tri-	(CTC)6	18	201	218	CCAATCCTAAACCGTCCTCA	59.926	AATCCGAGTTCCGACATCTG	60.073	166
chr1	chr1:6056117-6056517	Di-	(CG)8	16	201	216	ATTGTGAAATGGGTTTTGGC	59.668	TTCACTCCCATAGTGTCCCC	59.779	168
chr1	chr1:6075387-6075787	Tri-	(TCT)6	18	201	218	CCCAAATTTGTTTAGCCCAA	59.805	TCAGGAGAGGAAGATCGATGA	59.895	159
chr1	chr1:6083215-6083615	Di-	(AT)19	38	201	238	GAAGACGACTTTTGAGGCTGA	59.607	TCAACTTAGAAGCACATATCTGAACA	59.412	152
chr1	chr1:6179147-6179547	Tri-	(TGA)7	21	201	221	GCTACTGGAACCAAGGCAGA	60.397	TTCTATAGGCAACAGCGCCT	60.003	198
chr1	chr1:6244695-6245095	Di-	(TC)8	16	201	216	GGTTACAGGGACGAACTGGA	59.966	AGTCACCATCAGTGTGGGGT	60.291	151
chr1	chr1:6248594-6248994	Di-	(AT)12	24	201	224	AGGGAACGATTTTTGTGTCG	59.971	TATACGCGCGGGATAGTTTT	59.608	177
chr1	chr1:6257215-6257615	Di-	(AT)10	20	201	220	AAAATCGTGAATATAGTTAGTTAGGGC	58.706	CCATTTCTCCCTCTCGAACA	60.187	152
chr1	chr1:6258281-6258681	Di-	(AT)8	16	201	216	ATTGGGTTTTCGGTTTGGTT	60.443	ACATAAAGCTCAAGGGTGGG	59.052	168
chr1	chr1:6267401-6267801	Tri-	(AGA)7	21	201	221	GTGCGATGCTAAGGAGAAGG	59.978	TCCATAACCAAACCCAAATCA	60.038	154
chr1	chr1:6289167-6289567	Di-	(AT)8	16	201	216	ATCTTATTTCCATGTGATTACGTCT	57.328	TTTGGTCTTTGGTCTGTGGA	59.109	183
chr1	chr1:6335954-6336354	Di-	(TC)9	18	201	218	TTCGATCCATCCGACCTAAC	59.894	CACCCTTGTTTAAGACCTTGGA	60.377	171
chr1	chr1:6438585-6438985	Di-	(AT)15	30	201	230	AGCTTCACCCTGCTCTGGTA	60.012	AAAATCCCGCAAGATGTCAG	60.074	169
chr1	chr1:6453338-6453738	Di-	(AT)15	30	201	230	AGCTTCACCCTGCTCTGGTA	60.012	AAAATCCCGCAAGATGTCAG	60.074	169
chr1	chr1:6461684-6462084	Di-	(TA)9	18	201	218	AGTGACGGAAAACCTGCATC	60.119	AATGTGAGCAAATCATAGTTCTTG	57.544	167
chr1	chr1:6475506-6475906	Di-	(TA)12	24	201	224	TCATTTTTGCGGTTAATTACCAA	60.552	CAAAATGATAAAACCGAACCG	59.35	150
chr1	chr1:6477963-6478363	Di-	(GA)10	20	201	220	CTCAGAGAGCTCGTGAGAGAAA	59.112	CTCCTCCTTCTCCCTTCACC	60.186	156
chr1	chr1:6486667-6487067	Di-	(TA)9	18	201	218	CCCAAACTATCCGGTTGAAG	59.424	AAAACAACAGAAAAAGCGAGAG	57.88	160
chr1	chr1:6503561-6503961	Tri-	(TAT)20	60	201	260	TGGTCAGAGTCGTGCCTAGA	59.571	TTTTTCTCGTGTTTAACTTATTTTTG	57.431	161
chr1	chr1:6529961-6530361	Di-	(GA)8	16	201	216	CGCTACCTTATCGGGAAAAA	59.208	GGCAAATCCAACCAACAAAG	60.344	180
chr1	chr1:6557221-6557621	Di-	(TA)11	22	201	222	TGTCTGGAGATTAAAATACAAAGTCG	59.962	ATGCTTTTGCATCTCACGCT	60.945	159
chr1	chr1:6568235-6568635	Di-	(TA)18	36	201	236	GGCACTTGGAGGAGTAATGG	59.55	ATCCTCTTGAGATGATGGCG	60.181	200
chr1	chr1:6595064-6595464	Di-	(TA)18	36	201	236	TTCTGGGACGGGGTATTACA	60.184	GGTGGCGTTATTGACGTTCT	60	190
chr1	chr1:6626238-6626638	Di-	(TA)15	30	201	230	GCGAACCGGATATCATTTTT	58.901	TGTTTTGATCCGTTATTCATTTTG	60.108	153
chr1	chr1:6668522-6668922	Di-	(TA)9	18	201	218	GCGCAGGCCTAAAGAAGATT	60.84	ACTAGTTGGTAACCCGCGCT	61.052	198
chr1	chr1:6713634-6714034	Di-	(TG)9	18	201	218	ATCCTTCATGCTTTGGATGC	60.043	TGCACACACACACACACACA	60.324	200
chr1	chr1:6929942-6930342	Di-	(TG)10	20	201	220	TCCTCCTCCTTCTGGCTACA	59.943	TATTCGCTTGCCACACTTCA	60.401	162
chr1	chr1:6986595-6986995	Di-	(AG)8	16	201	216	AGTCACCATCAGTGTGGGGT	60.291	GCTCGAAAGCTCTGACAAAAA	59.761	175
chr1	chr1:6992481-6992881	Di-	(CT)9	18	201	218	GGAATTGCATGCTTAGCCTC	59.813	GGATCAGGATCGGTCTTCAA	60.011	177
chr1	chr1:7029857-7030257	Di-	(TA)13	26	201	226	CCCACAAATGGTTGAAAGAAA	59.825	CAAACATTGTAAGGAAACTTTTCAAG	59.564	159
chr1	chr1:7034170-7034570	Di-	(AT)15	30	201	230	CGCTGGCATTGTAGATGTTAG	58.477	GATCTGCTTGAGAGGCTGTG	58.699	200
chr1	chr1:7039289-7039689	Di-	(AT)12	24	201	224	TCCTTTTCGAACCACCAAAT	59.406	CCCTCCAGAGTTGAATGGTG	60.501	196
chr1	chr1:7046285-7046685	Di-	(TA)9	18	201	218	GAAATCCGGCCTTGAAAATC	60.754	TTTGTTGGAGGAAATGGGAG	59.903	156
chr1	chr1:7052720-7053120	Di-	(AT)10	20	201	220	CGACTAGCGCCTAACGACTT	59.677	GGGTCATCCTTTGATCTTGG	59.336	182
chr1	chr1:7056242-7056642	Tri-	(TAT)18	54	201	254	TTCCTAAAAGTGATCGAGAGAAAAA	59.802	AAAAACATTGTAAGGAAATTTTAAAGG	58.633	171
chr1	chr1:7057309-7057709	Di-	(AT)8	16	201	216	TGGTGGAATGACTGATTTGG	59.343	CGGTGATTTAGCCGATTTGT	59.96	173
chr1	chr1:7065755-7066155	Di-	(AT)11	22	201	222	CGTGCGTATGACGAAATTGT	59.614	TCGAAATAAATTGTTTTTCCAATA	57.024	172
chr1	chr1:7161557-7161957	Di-	(TA)10	20	201	220	TTCCCAAAAATGGTTGACAGA	60.329	CTTTAAAAGGTAAGATGTTTTAATGCT	57.182	150
chr1	chr1:7178413-7178813	Di-	(AT)12	24	201	224	TGATTGCAGAATTGATCCTTG	58.709	TTTTCGAAATCAAAACTTTGTGTA	57.991	176
chr1	chr1:7206445-7206845	Di-	(AT)14	28	201	228	TTGTTAAACCCTGAACCTCAAA	58.65	TTTTAACTAACCCGTGCGGT	59.514	151
chr1	chr1:7248229-7248629	Tri-	(TCC)7	21	201	221	CGAACCAGCTCCTATGCTTC	59.978	ACGGGTCTAGTTTCGGGTCT	59.994	182
chr1	chr1:7256121-7256521	Tri-	(ATT)7	21	201	221	TCCCTGGAAATCAAAGACAAA	59.532	GATTGTGGTGGATGGGACTT	59.636	200
chr1	chr1:7299839-7300239	Tri-	(CTT)6	18	201	218	TTTTGGTTCCTTTGTCGTCC	59.948	GCTTGAAAAATTGGTGGGAA	59.916	159
chr1	chr1:7320102-7320502	Tri-	(TTC)6	18	201	218	TGGCTTGTTTCAGTGTCGAG	60.025	AATTTGAGAGAAGCCAGCGA	60.096	163
chr1	chr1:7322750-7323150	Di-	(AT)18	36	201	236	TTTTGAAACTAAAAGCATTTTAATGAG	58.599	TCATGAAAAACAACTTTCCTTATG	57.468	198
chr1	chr1:7330805-7331205	Tri-	(TCA)11	33	201	233	CAGCGTTTATCTCCCAAAGG	59.702	CGCGGTTAAAGCTTCTCCTA	59.625	152
chr1	chr1:7333876-7334276	Di-	(AT)14	28	201	228	AATCTCCGTCAACGAATTGC	60.081	AAGGGGTTTTTCTTTTTGGC	59.459	156
chr1	chr1:7347238-7347638	Di-	(AT)15	30	201	230	CTTGATGAGCCTAACGGCAT	60.235	CGCTGTAACTTGACCGAACA	59.904	199
chr1	chr1:7371052-7371452	Di-	(TA)12	24	201	224	TCCGTTAGTGAACCACAACAA	59.083	GATTAGACGCTAGGCGTTCG	60.003	172
chr1	chr1:7401658-7402058	Di-	(AT)11	22	201	222	TTTGGTCATGCCTACAATCAA	59.027	TTTTTGGTCCGTAACCCCTA	59.311	199
chr1	chr1:7434237-7434637	Tri-	(ATC)6	18	201	218	TTTTGGGGTTTTGGAATTGA	60.138	CTGAAACGATCCGGCTAGAG	59.971	194
chr1	chr1:7447230-7447630	Di-	(AT)10	20	201	220	GGACCAAATCAGTTTCAACCA	59.822	TTTGAGTTCGGGTCGGATAA	60.439	200
chr1	chr1:7456178-7456578	Di-	(AT)9	18	201	218	GAGTCTTCCCCGTGGCTC	60.773	TTTTTGTCGGCAAACATATCA	59.063	152
chr1	chr1:7461027-7461427	Di-	(AT)8	16	201	216	AAAATAATTGCTCAAGATGCTACAAA	59.648	AAATGGTGGTGCGTATTGGT	60.118	179
chr1	chr1:7462553-7462953	Di-	(AT)14	28	201	228	GCGTCCATGCCAAATATAAAA	59.818	TCATGGAGGGTTAAATCTAAACAA	58.964	199
chr1	chr1:7493684-7494084	Hexa-	(TCTTCG)5	30	201	230	TTTTGCGGGATTTGTTTTTC	59.922	CCGAAGACGAAGACGAAGAC	59.989	196
chr1	chr1:7510089-7510489	Di-	(TA)12	24	201	224	CCAAAAATCATAAATATTAAAACCGAA	59.814	CATGTGGCACAAAATGCTTC	60.119	196
chr1	chr1:7520762-7521162	Di-	(AG)14	28	201	228	TAAAACCGAAATTCAACGGC	59.943	AAAGGAATGGCTGAAGCTGA	59.955	160
chr1	chr1:7530557-7530957	Di-	(AC)9	18	201	218	ATTGGGTGGAACCCTTTTTC	60.032	TAGATTTCTCATGCAGGGGG	60.029	182
chr1	chr1:7535058-7535458	Di-	(AT)11	22	201	222	CGGGGAAAATTATAAAATATGGG	59.701	CCATCCCGTGCTAAAATGG	61.231	197
chr1	chr1:7579886-7580286	Tetra-	(ATAA)7	28	201	228	TTTCCAATCGTAGTCCGCTC	60.214	ATGAGCACGTTTTCGGTTTT	59.615	198
chr1	chr1:7586051-7586451	Tetra-	(ATAA)6	24	201	224	TTTCCAATCGTAGTCCGCTC	60.214	CTTGAGCACGTTTTCGGTTT	60.284	195
chr1	chr1:7613990-7614390	Di-	(AT)14	28	201	228	TCAGCACCTACGTGCCATTA	60.28	CCTTTTAGTTTCACCGACCA	57.73	159
chr1	chr1:7615650-7616050	Di-	(AT)8	16	201	216	TCGCATGTATGTTGCTACGA	58.885	GACCGAGTGAGATGATTGAGC	59.825	190
chr1	chr1:7624737-7625137	Di-	(TC)8	16	201	216	TTCGATCCATCCGACCTAAC	59.894	CACCCTTGATTCTACCTTGGA	59.038	170
chr1	chr1:7634733-7635133	Di-	(AT)17	34	201	234	CCAATTGATTACCAACGCAG	59.037	ACGGATTACCAACAAATGGG	59.546	150
chr1	chr1:7635460-7635860	Penta-	(CCCAC)5	25	201	225	GTCAATTTACTCGGACCGGA	59.933	CCAATTCCCCACTAGCAAAA	59.931	152
chr1	chr1:7652836-7653236	Di-	(TA)12	24	201	224	TGCATTTGATCTGCCATCAC	60.641	CGGGAAACAACAAGGACATT	59.83	199
chr1	chr1:7660535-7660935	Di-	(AT)11	22	201	222	TTGGATATTTGGGTATCGGG	59.479	CCAAACTGGAATCAATCGGA	60.832	166
chr1	chr1:7708857-7709257	Di-	(TA)17	34	201	234	CATTTTCGTGAAGGAAAAACA	57.797	ACATTCAACCAAAGTCCCCA	60.21	178
chr1	chr1:7714556-7714956	Di-	(AT)8	16	201	216	GGGCCTTGAACCATCAATAA	59.762	AGGGCCAGGAGTTAACCATC	60.328	171
chr1	chr1:7720775-7721175	Tri-	(ATT)6	18	201	218	GAATCGCTGATGGAGGTTTT	59.129	GGATAGGAAAAAGGCAGCGT	60.582	189
chr1	chr1:7726614-7727014	Tri-	(TAT)6	18	201	218	TTCCAAACCGCTTCAGTACC	60.11	CGTGAGAGGTGAGAGGAAAAA	59.458	159
chr1	chr1:7767683-7768083	Di-	(AT)9	18	201	218	TTCTAAAAACCCTCCACCCC	60.159	TAAACCTCGTGCAAAACTGC	58.967	200
chr1	chr1:7771618-7772018	Di-	(TA)8	16	201	216	ACGTACTCTGCCCATGAAAA	58.228	CGGATGCTTGTTTCGGTATT	59.96	190
chr1	chr1:7801455-7801855	Di-	(TA)8	16	201	216	ACCGTTGACTTGATAGCCCA	60.517	TAATAGTAGGCCCCACACCG	59.839	180
chr1	chr1:7830867-7831267	Di-	(TA)13	26	201	226	TCTGCGCCGAATCAAATACT	60.742	CCATCCCTGCTATGCTAACC	59.551	199
chr1	chr1:7841249-7841649	Di-	(AT)9	18	201	218	CTGAGTTCGGGTCGTCAAG	59.399	TTCTCTGAAACCATCTCGGG	60.187	162
chr1	chr1:7858485-7858885	Di-	(TA)9	18	201	218	AACATTGGAGCTTTTGGACG	60.11	TAAAGTCCAAGCCCAACAAAA	59.612	150
chr1	chr1:7950116-7950516	Tri-	(CTT)7	21	201	221	TAGACAACGCTGAAAACGGA	59.464	AACCGAGTTGAGTTGTTTGACA	59.679	150
chr1	chr1:7951715-7952115	Di-	(TA)8	16	201	216	GCTATTGGACATCCTTTGGG	59.387	TGCACATTGACACAACTCCA	59.705	184
chr1	chr1:7964065-7964465	Di-	(GA)10	20	201	220	TTCTTCTCGGTCGTCGAGTT	59.989	AGCGGGATAATGAATTGCAG	60.06	198
chr1	chr1:8008041-8008441	Di-	(TA)9	18	201	218	TAATCGAACGGAATAACGGC	59.928	TGTTTCCCTTATGTGACGTTTC	58.997	199
chr1	chr1:8010219-8010619	Di-	(TC)10	20	201	220	CGTCTTCCTCCACTACCCAA	60.103	CGAGAAACACACAGAGAGCG	59.77	163
chr1	chr1:8011009-8011409	Di-	(TA)8	16	201	216	TTGTCGCTTATTGCAGCCTA	59.608	CCCGTATTCTTTGTTCAAGC	57.367	159
chr1	chr1:8012251-8012651	Tri-	(CTT)6	18	201	218	TCAACAACCACAATCTCCGA	60.088	CAAGGGAAACATGACGAAGC	60.636	194
chr1	chr1:8013213-8013613	Hexa-	(GACGGG)7	42	201	242	ATCGCTGCTTCTGCATCTTT	60.125	GCGTACAACGTCGTCCATAA	59.614	168
chr1	chr1:8063549-8063949	Di-	(AT)13	26	201	226	AGGAACTCGAAGGAGCAATG	59.43	AACGAACTTGATCCGCTTGA	60.776	196
chr1	chr1:8073370-8073770	Tri-	(AAT)6	18	201	218	TGTCTCAGACCGATCCGATT	60.622	CCGGTAATTATTAATCAGCCCA	60.057	179
chr1	chr1:8082489-8082889	Di-	(AT)15	30	201	230	GAAATGTCAGCCTTTTTCACC	58.684	TTCTCAATCTTGTTCTGTTGCAC	59.415	150
chr1	chr1:8093239-8093639	Di-	(AT)9	18	37	54	CCTCGATCTCCTCGTCAGTC	59.945	TGGAACCATATGTCAGGTGC	59.374	169
chr1	chr1:8093239-8093639	Di-	(AT)9	18	201	218	CCTCGATCTCCTCGTCAGTC	59.945	TGGAACCATATGTCAGGTGC	59.374	169
chr1	chr1:8131199-8131599	Di-	(AT)13	26	201	226	TCGGAAGTTGCAAGTTGGAT	60.636	TTAGAAAAGGTTTCGTCCCG	59.198	166
chr1	chr1:8138936-8139336	Tri-	(TTC)6	18	201	218	CCCTCATTGAAAGACTTGTTG	57.318	GGACCCACTGAAATCGTGTT	59.827	185
chr1	chr1:8153427-8153827	Tri-	(GAA)6	18	201	218	GGCTCTCACGTGTGGTTTCT	60.307	CACTTTATCCTTTCCCGCAA	60.067	198
chr1	chr1:8189397-8189797	Tri-	(AAC)7	21	201	221	TTCTGATGGATCACGCATTC	59.61	TTGTGTTGTTGTTGTTGTTGTTG	59.486	167
chr1	chr1:8278764-8279164	Di-	(TA)14	28	201	228	CCCTTTAAAAATATGGAAACATCTAA	58.199	GAGCCATGGAGAAGATGGAT	59.046	197
chr1	chr1:8308177-8308577	Di-	(AT)11	22	201	222	TCTGCGCTTTTTAGAATCGTT	59.156	CTTTGGTGGGAGTTCCAAAA	59.942	200
chr1	chr1:8309218-8309618	Di-	(AT)11	22	201	222	TTTTCCTTTAGGAGGTTTTAAAAATAA	58.445	TGATGAGATATGACTTGCATGTTT	58.655	159
chr1	chr1:8311000-8311400	Di-	(TA)13	26	201	226	AATGGAATAAAACCATGCCG	59.66	TTCCTCAACTCGTTGATTAGCA	59.883	181
chr1	chr1:8317739-8318139	Di-	(AT)9	18	201	218	GGGTTTCGGGAAGACATTTA	58.879	ACACCAAAACCCATTCCAAA	60.066	193
chr1	chr1:8426369-8426769	Di-	(AT)8	16	201	216	AAAATCCCGCAAGATGTCAG	60.074	CCCACGCTTTGAAGTTTCTC	59.853	198
chr1	chr1:8427509-8427909	Hexa-	(AATTTT)5	30	201	230	ATTCCGAAAAACAAATCCCG	61.011	TCTCCAACGGATTTTTCCAA	60.418	153
chr1	chr1:8464105-8464505	Tetra-	(AATT)5	20	201	220	CATCAAGGGAGAGGGATCAA	60.003	AGAGACGGCTTGGAAAAGGT	60.247	182
chr1	chr1:8470410-8470810	Di-	(AT)13	26	201	226	CACAAGCCATGTCGGAAAC	60.104	CCACGTTCCATGAGTGGTTA	59.415	171
chr1	chr1:8538257-8538657	Tri-	(TTA)7	21	201	221	TGTGCTCGGTTCAGCATTTA	60.401	AACACCCGCATCAAAGAGAC	60.119	167
chr1	chr1:8561324-8561724	Di-	(TA)11	22	201	222	TCGTTTGTCTAGCCTTTGGTC	59.369	TTCCATGTGAAATATTCATCCAA	59.18	156
chr1	chr1:8590541-8590941	Di-	(TC)8	16	201	216	AGCCGATGAAACCGTAACAC	60	CCACATGATGGATTGCCATA	60.159	176
chr1	chr1:8605158-8605558	Di-	(TA)11	22	201	222	TGGAATCACCCACACTTTCA	59.935	CCAAAACGCTTCGCATTTAT	60.095	172
chr1	chr1:8606137-8606537	Tri-	(GAA)8	24	1	24	GAAGAATATGTGTGCCCGGT	59.82	TGCTCTCCTCTGTTTCTTCCA	60.119	194
chr1	chr1:8606137-8606537	Tri-	(GAA)6	18	201	218	GAAGAATATGTGTGCCCGGT	59.82	TGCTCTCCTCTGTTTCTTCCA	60.119	194
chr1	chr1:8630577-8630977	Di-	(AT)12	24	201	224	AGGAACTCGAAGGAGCAATG	59.43	CGCTTGAGAGGCTGTGATAA	59.174	181
chr1	chr1:8644601-8645001	Di-	(AT)8	16	201	216	GGCTTCCAACTCAAAACCAA	60.088	CTTTTGCATGCCTTTGAATG	59.301	164
chr1	chr1:8646521-8646921	Di-	(AT)11	22	201	222	CGATTTCCCATTTTTCAGGA	59.872	GCCTTGTCCAAAACAACAAAA	60.004	167
chr1	chr1:8662718-8663118	Tri-	(GGA)6	18	201	218	ACTACCACCGGAAACACTGC	60.035	CTCCTCCTCCTCCGTATTCC	60.03	176
chr1	chr1:8688224-8688624	Tri-	(GAA)7	21	201	221	CATCGATGGTTGCTGTGAAT	59.527	CCTCCTCTTCCGATCTCCAT	60.553	191
chr1	chr1:8699372-8699772	Tri-	(AGG)6	18	201	218	AACAGTCGGGGGAATCTTTT	59.805	TCCGACTGAGACAGTGGTTG	59.864	169
chr1	chr1:8707464-8707864	Di-	(AT)8	16	201	216	CAAAGAAACGGTGTTGGATG	59.021	CGGATTACATTCCCAAAAGG	59.269	186
chr1	chr1:8743821-8744221	Penta-	(CAAAC)6	30	201	230	TGTATTTCCCCTTCCCAACA	60.162	TGGTTTGGTTTGGTTTGGTT	60.103	159
chr1	chr1:8805041-8805441	Di-	(AT)14	28	201	228	GGCAGCATTCCACACTCTTT	60.263	AAAATTTTGGTTAGCCTTTCTTTTT	59.153	172
chr1	chr1:8808959-8809359	Di-	(AT)16	32	201	232	AAACCAATTTTCCCAGAGACA	58.54	CGTAATGTTCGTTGCGACAC	60.18	151
chr1	chr1:8823157-8823557	Di-	(AT)8	16	201	216	CGGTTTATTCGGGTTATTCG	59.319	TCAAGTGGATCCGCTATTGAC	60.088	152
chr1	chr1:8842764-8843164	Di-	(AG)16	32	201	232	CCTCTTTGTAGCCTGAACCG	59.869	TTGGAGCAACACTTCTGCTG	60.175	193
chr1	chr1:8894609-8895009	Di-	(AT)8	16	201	216	TTTGTGAATGAGACTTAGCCTAAACA	60.534	CCTGGTCATCAGTCAACACG	60.154	150
chr1	chr1:8928457-8928857	Di-	(TA)8	16	201	216	CACGTGGGTTCAAGATCCTC	60.51	CGCCAAACTGCAAAGTATCA	59.872	171
chr1	chr1:9007007-9007407	Di-	(AT)15	30	201	230	TATCCCCTGCCTAGCAAAAG	59.315	TCTTCCAATCCTAAACTCTCATCA	59.264	157
chr1	chr1:9078355-9078755	Di-	(TA)13	26	201	226	TTTAAAGGCCCAAAACAATTT	57.751	TTTACCGGATGACGAGCTTC	60.214	167
chr1	chr1:9085072-9085472	Di-	(TA)16	32	201	232	TACCAACTTCGCAAAGCAAA	59.486	TCGTTTTTAAATTGTGGATTTATTT	57.42	170
chr1	chr1:9152454-9152854	Di-	(CT)8	16	201	216	TTGCTTTTTCCTCCTTCTCG	59.564	AAATGGAATCCCAAGGGAGA	60.632	152
chr1	chr1:9167824-9168224	Di-	(TC)8	16	201	216	AATCTGTGTACAGGGACGACCT	59.923	ACATCAGTAGGGGGTAGCGA	59.574	151
chr1	chr1:9223897-9224297	Tri-	(ACC)7	21	201	221	TACTACCACCACCACCACCA	59.72	ACACATGTCTAACATGGATTTCA	57.016	197
chr1	chr1:9308726-9309126	Di-	(AT)12	24	201	224	AAATGGAAAATTCAAATGTGACC	59.135	TTTCAAATGTATGGATCATAATAGCTT	58.594	194
chr1	chr1:9404268-9404668	Tri-	(TTC)9	27	201	227	TCAATCAACAACGACACCCT	58.984	TACAAGTAGCGATTTCGGCG	61.27	150
chr1	chr1:9438634-9439034	Di-	(AT)10	20	201	220	TTTTGTTCTCACCTAGAGAAAATTAAG	57.939	CCGAAGAAGTAGCTAGTGTGAAA	57.918	200
chr1	chr1:9451046-9451446	Di-	(AT)10	20	201	220	CCCTTTTACACCAAAAGAGTTG	57.856	CCCATGTATAGCCTCGGAAA	59.916	198
chr1	chr1:9473312-9473712	Di-	(TA)13	26	201	226	TGATGAGAGTTTAGGATTGGAAGA	59.264	TGCCACATGTCACGATCATA	59.495	180
chr1	chr1:9482973-9483373	Di-	(AT)14	28	201	228	ATCAAATGTTAGGCATGTCTGG	58.976	TTGGACCAAAACCATTTCAA	58.841	150
chr1	chr1:9485998-9486398	Di-	(AT)10	20	201	220	CATTCCATACGTACACTTACAAGATT	57.797	AAAATTGCTACAATTAACAACCAAA	58.264	200
chr1	chr1:9493867-9494267	Di-	(TA)9	18	201	218	CACATGTTGAATGATTGGCA	58.915	TCGTTTCGTCAACGGAATTT	60.481	162
chr1	chr1:9496373-9496773	Di-	(AT)11	22	201	222	TCTGAATGGGATCAATTGCTTA	59.547	TTGCCACAGTAAATAAATAATGTTTTG	59.68	171
chr1	chr1:9550618-9551018	Di-	(TA)16	32	201	232	GAACCCAAAGAGGAAAAGGC	60.053	ATACGCTCCATGGGTGAAAG	59.955	176
chr1	chr1:9648917-9649317	Di-	(TC)8	16	201	216	GGTTACTGGGACGAACTGGA	59.966	AGTCACCATCAGTGTGGGGT	60.291	151
chr1	chr1:9656882-9657282	Di-	(TA)8	16	201	216	AATCGGTGATGAAGAATGGAA	59.377	CCTTGAATGGCAATCTTCTTTT	59.609	200
chr1	chr1:9744652-9745052	Tri-	(AAT)7	21	201	221	AAATAACCTCACAAATTACATCCCA	59.906	TTCGAGAAGAAGCCTACCTCA	59.205	151
chr1	chr1:9759512-9759912	Di-	(AT)13	26	201	226	GAACCTTGGTCTCACCCGTA	59.966	CCCAATTCGAGACTGGAGAA	60.187	188
chr1	chr1:9760156-9760556	Di-	(TA)13	26	201	226	CATCTATTCTATTGCAGTGACCG	58.8	TCCATTAGAACCTTGTTAAAAGCA	59.25	179
chr1	chr1:9760990-9761390	Di-	(TA)9	18	201	218	AAAGCACCCAAAACGACATT	59.476	TGCTATGTGGATTTGATTGTAGG	59.023	155
chr1	chr1:9765521-9765921	Di-	(AT)9	18	201	218	CCAAAATTCCTCATTTTTATAAGC	57.527	CGGGTTATTGTTGAGATCCATT	60.075	156
chr1	chr1:9844210-9844610	Di-	(TA)9	18	201	218	GATTTTTCAATTAAAACCATAATCCA	58.75	TCCAATTGATTTGATTGCCA	59.867	158
chr1	chr1:9844989-9845389	Di-	(TA)10	20	201	220	TCTTCAATTTGCACATACCAAAA	59.524	TAAAAGGAAAAACGGCCTCA	59.693	152
chr1	chr1:9846708-9847108	Di-	(AT)11	22	201	222	GGACAATAACATATTTAAACTTCACCA	58.82	TGAATTGGAGTAGTCTGTTGATGG	60.405	190
chr1	chr1:9851596-9851996	Di-	(TA)12	24	201	224	TGTCGTCTAGTGGTTGAGGG	58.722	TTTGGTAGCCCAGTTAGAGCA	59.89	168
chr1	chr1:9852271-9852671	Di-	(AT)10	20	201	220	GCTTCAACCACTAGGCTGCT	59.644	TCGCAAACTCTTATCGTTTTCA	59.89	180
chr1	chr1:9925347-9925747	Di-	(AT)10	20	201	220	TCAAAAGATCGTGTTGTGACTCT	58.901	TTTGAAATTTGACAGGTTTCTTGA	60.017	184
chr1	chr1:9946094-9946494	Di-	(AT)17	34	201	234	GAACCCCCTAAAAACCCTCA	60.159	TGGTGCATTTGGTGTCACTT	60.008	192
chr1	chr1:10018840-10019240	Di-	(AT)14	28	201	228	GGGAAGATACAGAAAATACGAACC	59.327	TGATCTGCTTGAGAGGTTGTG	59.022	179
chr1	chr1:10051672-10052072	Tri-	(TTA)9	27	201	227	TTTGTTCTTTTCTCTTCAGCTTCA	59.703	TGTCGTTAATTCGTTCGATGA	59.172	200
chr1	chr1:10056148-10056548	Di-	(AT)19	38	201	238	TTGAACTAGCTTTTGGGTGTG	57.948	TTGACCCTCGTAAGAATAATGAA	57.837	196
chr1	chr1:10071707-10072107	Di-	(TA)9	18	201	218	ATAAACGGGCTAGGTCGTGA	59.592	TTAAAACGGGTTTGAAGCCA	60.46	152
chr1	chr1:10164639-10165039	Di-	(AT)18	36	201	236	AACGTAAATTTATTCCACTAAGTGATG	58.261	GGATAAGGGGTTCAGGGATG	60.517	189
chr1	chr1:10185071-10185471	Di-	(TA)8	16	201	216	ATGAAGAACTCGAGCCCAAA	59.813	ATTTCTTGAACCCACATCGG	59.79	183
chr1	chr1:10189272-10189672	Di-	(TA)12	24	201	224	AAGCTGCAGGTGGTTCAAGT	59.914	TTGTTTCATGTTCAAAACTCCA	58.174	150
chr1	chr1:10214380-10214780	Di-	(AT)11	22	201	222	ACGTAGGTAGCCCGTCTCTG	59.377	CGGACTCGGCTTACTATTCG	59.861	184
chr1	chr1:10220954-10221354	Tri-	(TTC)9	27	201	227	TGCGAATGTACGAATGTGGT	59.995	TCTTCATGTTTTGTTCCTTTCC	58.213	180
chr1	chr1:10233989-10234389	Di-	(AT)9	18	201	218	CCAATTTGCTTAAATCGGGA	59.901	GTAACAACCCTTTGCGCATT	60.003	180
chr1	chr1:10364959-10365359	Di-	(CT)8	16	201	216	TGAAGACCGATCCTGATCCT	59.612	AGGGTTCGTTCTCAGGGACT	60.111	168
chr1	chr1:10376591-10376991	Di-	(CT)8	16	201	216	TGAAGACCGATCCAGATCCT	59.612	AGGGTTCGTTCTCAGGGACT	60.111	170
chr1	chr1:10384748-10385148	Di-	(TA)9	18	201	218	TACAATGATATTGCGCCAGC	59.691	AATTGGGTCATTGTTTGCGT	60.235	150
chr1	chr1:10409440-10409840	Di-	(AT)11	22	201	222	ATCGTTTGGGGATTCTCTCA	59.483	ACCTGGACGTTTTTCATTCTTT	59.046	150
chr1	chr1:10411768-10412168	Di-	(AT)10	20	201	220	TTTTGAATGGTGGCAATGAA	59.907	ATGGGGAGAGTCGCACATAC	59.957	175
chr1	chr1:10419615-10420015	Tri-	(TCT)6	18	201	218	TCTTGGTTTGTTTGGTGGTTT	59.364	ATGAATGATGAGAAAGCGGG	60.036	190
chr1	chr1:10436438-10436838	Di-	(AT)12	24	201	224	AAATGTTGTAGGGTTTTGTACGC	59.382	CATTTCTTTCCTTGTGCCCT	59.17	185
chr1	chr1:10547095-10547495	Penta-	(CTTCT)6	30	201	230	GTGGTGACGATGTGGAGAAA	59.525	ATCGCCGGAGAAGAGAAGAG	60.999	161
chr1	chr1:10558305-10558705	Di-	(TA)12	24	201	224	TGAGCGCATAAAGCTTTTCA	59.725	GTGGCCACCAACTTAAGAAA	57.729	187
chr1	chr1:10618369-10618769	Tri-	(CTA)6	18	201	218	CCGGTTCAAGAACGGTATCA	60.883	CCAACAATCAACATACATCGTG	58.822	153
chr1	chr1:10619791-10620191	Di-	(CT)9	18	201	218	GCAATGAATGCTGCTGAGAT	58.982	CTTCACCAGTGGTTGCACAT	59.597	191
chr1	chr1:10631397-10631797	Di-	(TA)9	18	201	218	TGTTTCCAAAACGTTTGCATT	60.382	TTGACGATTTGATGTCCCTG	59.496	185
chr1	chr1:10635869-10636269	Di-	(AT)9	18	201	218	TTTTCAGGGTTAATTCATGGC	58.932	TGGTTCCAATATGGAAGAACAC	58.812	200
chr1	chr1:10712023-10712423	Tri-	(GGT)6	18	201	218	TGGTGGTGGTGGTGGTAGTA	59.72	TGGTCGGTTCCGGTTATTT	60.177	181
chr1	chr1:10721689-10722089	Di-	(AT)8	16	201	216	ATCGTTGGTATCGTTGCCTG	60.914	TTAAACGGGCTTTTCCAATG	59.937	151
chr1	chr1:10722400-10722800	Di-	(TA)16	32	201	232	CCATTTTGACACCCCTAACG	60.22	GGCCAGAATGTTTAGGCTCA	60.214	189
chr1	chr1:10732923-10733323	Di-	(AG)9	18	201	218	GCTACCCTGTCGCAGAAAAG	60.015	TGCAAATCCAAGTTTCAACAA	59.192	184
chr1	chr1:10740261-10740661	Di-	(TC)8	16	201	216	TCAATGTACAGGGACGACCT	58	TTTTTGACCTCAGAGAGGGG	59.255	153
chr1	chr1:10768432-10768832	Tri-	(GAA)6	18	201	218	GAAGAAACGTCTCAGTGTTCCA	59.377	GCTGTTTGAGGCTTCTCAGC	60.285	162
chr1	chr1:10797174-10797574	Di-	(AT)13	26	201	226	CTCCGGTTTGATTCCGTTAG	59.564	GAAACATTTTAGAAGCGCCG	59.853	194
chr1	chr1:10811026-10811426	Di-	(AT)17	34	201	234	CGTGCATCATTCTTTCTCCC	60.603	GACGATCGGATATTGAGACGA	60.051	190
chr1	chr1:10814981-10815381	Di-	(AT)12	24	201	224	ACCGGGAATCATGGAACATA	60.014	GGGATCTTGAATCCTTCTGAAA	59.532	188
chr1	chr1:10899850-10900250	Di-	(AT)13	26	201	226	ATACCCTCTCGAGCTCATCG	59.41	TCCCTCCGAGGTTATCATTG	59.887	155
chr1	chr1:10908410-10908810	Di-	(AT)15	30	201	230	ATCGGATCTTGTGGAAATCG	59.894	TGCAAATTTGAGTTATTGGGG	59.818	161
chr1	chr1:10916655-10917055	Di-	(AT)15	30	201	230	ATCGGATCTTGTGGAAATCG	59.894	TGCAAATTTGAGTTATTGGGG	59.818	161
chr1	chr1:10932546-10932946	Di-	(TA)10	20	201	220	GGTTTGGATGGAGAAGCAAA	60.051	CCGGATTTTGATGAGGTGTT	59.79	195
chr1	chr1:10941553-10941953	Di-	(AT)14	28	201	228	GACCGTTCTAGGTCGGAAGA	59.284	TTGAGTCGGTTGAGCTTTCC	60.375	172
chr1	chr1:10956243-10956643	Tri-	(CTT)6	18	201	218	ACCCCATTAAGCTGCTGAGA	59.836	TTCGAGAACAGAGTCACCCC	60.238	196
chr1	chr1:11009824-11010224	Di-	(TA)11	22	201	222	GACGTTGGTTTTTGTGTTGG	58.923	TCAGTTGTGGTTTGGGTTCA	59.976	156
chr1	chr1:11037578-11037978	Tri-	(GAA)6	18	201	218	TTTCTTTGCCATATGCTCCC	60.038	CCGGAGAGGGTTTGTTTGTA	59.964	179
chr1	chr1:11094494-11094894	Di-	(AT)16	32	201	232	TCGTTTGTGTTAAATCTTTGTAGCA	60.101	CATGGCCCATATAAGGGATTC	60.363	176
chr1	chr1:11139299-11139699	Di-	(AT)8	16	201	216	GACGTCGTGTTGGTGTTGTT	59.493	TGTCTCGTACAGGCGAAAGC	61.513	151
chr1	chr1:11157345-11157745	Di-	(AT)16	32	201	232	GGATCTTGAACCCACGTGAT	59.786	CCACTGGTCTAATGGCGTTT	59.993	160
chr1	chr1:11165954-11166354	Di-	(AT)14	28	201	228	TCCACCGTTTTTGATTACCA	58.866	TGTAACATTGACACAAAACAATCG	59.837	179
chr1	chr1:11252903-11253303	Tri-	(TTC)6	18	201	218	TTCCCACCAACAGATCTTCC	59.903	TGTGAGGCCCATTGTGTTTA	59.964	181
chr1	chr1:11263508-11263908	Di-	(TA)11	22	201	222	CAATGCATTTGAAAAGAAAAGAGA	59.782	TCAAAACTCGTCTCACTTCTTAGAG	58.473	196
chr1	chr1:11287811-11288211	Di-	(TA)10	20	201	220	TCGTTGCTTTCTTCACAACAA	59.497	GGTTTCGAAAGAACATCGTGA	60.103	196
chr1	chr1:11341775-11342175	Di-	(TC)9	18	201	218	CGTTGCAGCTAAGCTTTTCC	60.152	CTTGACCTCAACTTCGCTCC	59.989	166
chr1	chr1:11371103-11371503	Di-	(AT)10	20	201	220	CAAGCACTCCGTAAATTATTTGG	59.911	TTCATATAACGTGCAAATTTAGGG	59.357	150
chr1	chr1:11391193-11391593	Di-	(AT)13	26	201	226	CCATAAACCCATTTATTACAAAACA	58.318	CGATCACAGGATGAAGAAACA	58.709	198
chr1	chr1:11405017-11405417	Di-	(TA)9	18	201	218	TGAGATTGTTCTAGAAGTCGACCA	60.295	TGATGAACCCCATCCAAAAT	59.991	151
chr1	chr1:11408254-11408654	Di-	(TA)12	24	201	224	AACATGTCTTCCGTTTTCGC	60.118	TAACCGTTTGGAACTAGCGG	60.124	172
chr1	chr1:11438203-11438603	Di-	(AT)18	36	201	236	TGCACATTCCATTTTGAGGA	60.049	TTTAAAATTCTGTAATGGAGTCCAAA	59.401	194
chr1	chr1:11478902-11479302	Di-	(AT)9	18	201	218	GCATTAAGGTTTTGTCGATATGC	59.889	AAAATACATGCGCGTTAGCA	59.379	196
chr1	chr1:11521024-11521424	Di-	(TA)10	20	201	220	GGAAAGGGGGTCAAAATCAT	59.996	GGTTTAGGAGAGGTCAGCCC	60.074	166
chr1	chr1:11574951-11575351	Tri-	(CTT)6	18	201	218	CGTGCAGCTTTGTCCCTATT	60.27	TGAATGATGAAGAGCGGATG	59.756	187
chr1	chr1:11638983-11639383	Tetra-	(AAAG)5	20	201	220	AGAGTGAAATTCTTTTAAAACTAAGCA	57.699	TCCTAACCATTTCTTTCTTTCTTTC	58.506	170
chr1	chr1:11650174-11650574	Tri-	(AGA)7	21	201	221	GTTGTTGGGGTGGAGAAGAA	59.943	TGATGATTCCGGCCATAAAT	60.117	159
chr1	chr1:11659394-11659794	Di-	(TA)13	26	201	226	CCAATTCCTCTTCCCTCTCC	60.008	ACTGGATTCCTCACACTGCC	60.12	156
chr1	chr1:11742441-11742841	Tri-	(TTC)12	36	201	236	GCAACCATTATTGACAATCGC	60.345	ATGCATTTCTGGGTTGTTCC	59.797	185
chr1	chr1:11748981-11749381	Di-	(AT)15	30	201	230	TCCCCAATTAACAGATTAACAGGT	60.007	TCTCACTGTTCCCAAACACG	59.72	198
chr1	chr1:11751990-11752390	Di-	(TA)8	16	201	216	ATAGAGCCAAGCGATTCCAA	59.807	TGTGGTCTTTGTTGGCTTTG	59.734	181
chr1	chr1:11843166-11843566	Tri-	(GAA)6	18	201	218	TAGCCTCGGTCCAACCATTA	60.46	AGACGTGCTTGTCTCGGTTT	59.914	200
chr1	chr1:11924988-11925388	Di-	(AT)15	30	201	230	GCAAAACATATGCATAATATAAGAAAA	57.26	ACATCAGTCGGCAATGTGAA	60.12	186
chr1	chr1:11959443-11959843	Di-	(TA)8	16	201	216	TATATTGTTGTGGCATGCGG	60.356	TGGGCTCCCTATATGTTCCTC	60.293	161
chr1	chr1:12003815-12004215	Di-	(AT)11	22	201	222	AAGTACCCCCGTTGTACGTG	59.774	GCACCGGATGACTTTCTCAT	60.081	163
chr1	chr1:12006843-12007243	Tri-	(TTC)7	21	201	221	TCTAGACTGCGAAAGACGCA	59.888	TCTCTTCATCTGCTCGGTGA	59.656	151
chr1	chr1:12075371-12075771	Tri-	(AAG)6	18	201	218	ACCGGTTTGTATTCCGACAA	60.227	GGAAGCATCACGTTTCACAA	59.697	190
chr1	chr1:12096377-12096777	Di-	(TA)11	22	201	222	TCCATTGATTCACTTGTTGTGA	59.024	AAAAATGCCCCCTAAATTGG	60.016	172
chr1	chr1:12173830-12174230	Di-	(TA)9	18	201	218	GGAGATCGATGCTCTGAAGG	59.91	GCCATTTCAGAAACCTTTGC	59.691	181
chr1	chr1:12174689-12175089	Di-	(AT)9	18	201	218	AATTCCAACGAATTTCCAACA	59.306	TTTGGGAGAGAGAAGTCGGA	59.92	151
chr1	chr1:12193092-12193492	Di-	(AT)8	16	201	216	AGTATTTCCGTTTTGTTCCGA	58.616	GAAAACGTCAAAATTCAGCCA	60.103	183
chr1	chr1:12213171-12213571	Di-	(TA)11	22	201	222	AAAATTTTGTTTCTCATTTGTTTCTAC	57.654	TACACTAGGAGAGTGCCCGC	60.419	200
chr1	chr1:12221350-12221750	Di-	(TA)9	18	201	218	TGTATGCTAAAAGCTATCCCGC	60.588	ATTATGCGGTTTCCATCAAA	57.963	150
chr1	chr1:12229198-12229598	Di-	(TA)13	26	201	226	AATAAAAATGTATGCTAAAAGCTATCC	57.074	GTTTCCATCAAAAGCATAAACG	58.676	150
chr1	chr1:12250238-12250638	Di-	(AT)11	22	201	222	CAAAACAAAAACCAACGATCA	58.568	CGTTTTTAAACCGAACCGAA	59.972	189
chr1	chr1:12267189-12267589	Di-	(TA)14	28	201	228	CTAAGCGTACTCGACCGACC	59.898	TCGGAAGTTGCAAGTTGGAT	60.636	200
chr1	chr1:12278500-12278900	Di-	(AT)9	18	201	218	CAAAACAAAAACCAACGATCA	58.568	CGTTTTTAAACCGAACCGAA	59.972	189
chr1	chr1:12400499-12400899	Di-	(TA)14	28	201	228	ACGCACAAAATACCATGCAA	59.999	CGCGGGATTATGGTTGTAAT	59.682	171
chr1	chr1:12521910-12522310	Tetra-	(ATAA)6	24	201	224	TTTCCAATCGTAGTCCGCTC	60.214	ATGAGCACGTTTTCGGTTTT	59.615	194
chr1	chr1:12630593-12630993	Tri-	(TAC)9	27	201	227	CACCGTAGGATCCTTTGCAT	59.955	TGTTTTGCAACCCGATGATA	59.93	157
chr1	chr1:12669515-12669915	Di-	(TA)12	24	201	224	TCAGGACTCGTTTTCCGAAT	59.67	ATTACTGCCAAAACGAAAAAGT	57.116	153
chr1	chr1:12710642-12711042	Di-	(AT)9	18	201	218	TGGTTCAGTTGAGTTGCCAT	59.139	TCTTGCATATCAACCATTCAACA	60.37	181
chr1	chr1:12756993-12757393	Di-	(AT)12	24	201	224	CCATGTCGTCATGTTTTTGC	59.972	AACAATGTGTTTGATGCGCT	59.203	195
chr1	chr1:12773326-12773726	Di-	(AC)8	16	201	216	GCAGAGGGTTCTTTTGGTGA	60.232	TACATAGGGAAACAACCCCG	59.679	186
chr1	chr1:12850293-12850693	Di-	(AT)15	30	201	230	CGTGAGAAAGGCAAGGAGAG	60.126	ATAGGTAGATTGCGCAACGG	60.117	169
chr1	chr1:12936530-12936930	Penta-	(ATTTA)6	30	201	230	GGCCCATACGATTGTTGTTT	59.691	GCACACAAATATGACCGACG	59.995	200
chr1	chr1:12982569-12982969	Di-	(AT)15	30	201	230	AGTTCTTGAACCCACATCGG	59.966	GACGAATATGCTCCATGGGT	59.78	179
chr1	chr1:13013536-13013936	Di-	(AT)14	28	201	228	CCATTGATTTCTCTCAGGCAA	60.199	GGTTGTCCTCGTCACTTTCC	59.555	189
chr1	chr1:13027144-13027544	Di-	(AT)11	22	201	222	TTATTAAATGGTGGCTCGGC	59.928	CAAGCGGTATGTCGCTTCTA	59.087	184
chr1	chr1:13037721-13038121	Tri-	(TGA)10	30	201	230	TCGATCAACCAATTCAAGGA	59.049	GCAAATCAGCAATATGAGCAA	58.928	197
chr1	chr1:13086443-13086843	Tri-	(AAT)7	21	201	221	TCCGTGATCGATTCTCCTTT	59.629	ATGTTCAGCGTGCTTTCCTT	59.882	186
chr1	chr1:13096347-13096747	Di-	(AT)11	22	201	222	GGAATTTCACCATTGGACTAACA	60.102	TCCCGACCAAGAAAAAGCTA	59.817	173
chr1	chr1:13108616-13109016	Di-	(AT)11	22	201	222	TGGATTGTGGGACGTCATAA	59.774	ATCGACGACGACGACTACAA	59.318	188
chr1	chr1:13116411-13116811	Tri-	(CTT)6	18	201	218	GTGTTGTCTTCATTGGGCCT	59.973	GGGTCCTTGCAAGCTTATGA	60.214	194
chr1	chr1:13126394-13126794	Tri-	(TTC)6	18	201	218	AGCCAGGTTGAATTTTCGTG	60.11	GAAATCAATCGATGAGGGGA	59.831	172
chr1	chr1:13128657-13129057	Di-	(CT)8	16	201	216	GTTAAAGCAAGGCACAAGCC	59.889	GTCGGCGTTAGTGAAACGAT	60.14	152
chr1	chr1:13138507-13138907	Hexa-	(TGGGCT)5	30	201	230	GGCTTTGGGCTCATTAAACA	60.074	GGTTCCCAACCTCTCTCACA	60.088	164
chr1	chr1:13144789-13145189	Hexa-	(TGGGCT)6	36	201	236	GGCTTTGGGCTCATTAAACA	60.074	GGTTCCCAACCTCTCTCACA	60.088	164
chr1	chr1:13146281-13146681	Di-	(GA)12	24	201	224	GTCACCGCGTCTACAAACCT	60.179	GAAACTCGTCTCCGCATCTC	59.957	161
chr1	chr1:13203070-13203470	Tri-	(AGA)6	18	57	74	CCATCCGATCAGTCACTCAA	59.631	CATCACCTTGAACAGTCGTGA	59.736	156
chr1	chr1:13203070-13203470	Tri-	(GAA)10	30	201	230	CCATCCGATCAGTCACTCAA	59.631	CATCACCTTGAACAGTCGTGA	59.736	156
chr1	chr1:13254563-13254963	Tetra-	(GATA)5	20	201	220	ATCAGCAATTCCCTGCTTGT	59.7	AAACCGTGGTAATGGAATGC	59.691	173
chr1	chr1:13296041-13296441	Di-	(AT)10	20	201	220	TTGCAAAATATATCTGGTAAGCAT	57.108	TTGAAGCCGCAAATTATGGT	60.456	198
chr1	chr1:13379007-13379407	Di-	(TA)8	16	201	216	CCCAAACCAAACCAAAGTGT	59.728	TGTATTGGGTTTTCGGTTCG	60.722	163
chr1	chr1:13400824-13401224	Di-	(TA)15	30	201	230	CCAAATCACTCATCATCACCTG	60.375	CAATGTGTTAATGGCTGAATCAA	59.882	156
chr1	chr1:13483235-13483635	Di-	(GA)11	22	201	222	TCTACACGACTGCACAAGGC	60.056	AGAAACACCCAACTGCAACC	60.012	182
chr1	chr1:13503013-13503413	Di-	(AT)9	18	201	218	TGAATGAGGGGTTAGGGTCT	58.446	CAGTGAAGTAGGTGGGGTGG	60.413	193
chr1	chr1:13537460-13537860	Tri-	(TGA)6	18	201	218	CAATCCCGAGAAACCACCTA	59.926	CTCAATCCCGAACTCACCAT	59.927	180
chr1	chr1:13572563-13572963	Tri-	(CTT)8	24	201	224	CGAATGATGTTCCCTCTGGT	59.927	TGCAATTCAATTACGCAGGA	60.215	191
chr1	chr1:13606133-13606533	Di-	(TA)8	16	201	216	CGATAAGAACAAGAAGGCCG	59.839	CCACTAGCATCTTGAAACGGA	60.256	156
chr1	chr1:13631578-13631978	Di-	(AT)20	40	201	240	ACTCGAATGCCCAGACCTAA	59.694	GTGCTAGCTTGCCGGAGATA	60.511	151
chr1	chr1:13647367-13647767	Di-	(TC)8	16	201	216	GAAGGAATCTCCCGACAACA	60.05	TGTTCTGGATTGGGCTTTTT	59.546	181
chr1	chr1:13680693-13681093	Tri-	(CTT)7	21	201	221	AACCGTTGAAACAAAAAGCG	60.145	TTCGTCCTTGGTACTGCCTC	60.255	200
chr1	chr1:13803386-13803786	Di-	(TC)8	16	201	216	TCCCATTATCCAAGGAAACAA	59.26	ATAATCGGCGAAGAGAGCAA	59.945	184
chr1	chr1:13805098-13805498	Tetra-	(TGTT)5	20	201	220	GTGATGCTGGCTTCTTCCTC	59.957	TCAACGCTTCATCGGTTACA	60.257	156
chr1	chr1:13845467-13845867	Di-	(TA)10	20	201	220	TCCGTAGGTTTATGCAGCAG	58.942	TGTGGAAATATCAGGAACACTTG	59.007	191
chr1	chr1:13879511-13879911	Di-	(TA)9	18	201	218	GTCCAAACCGAACCGAAGTA	59.971	AACAGAAAAACGAGAGTTTAGAATCA	59.012	159
chr1	chr1:13911639-13912039	Tetra-	(TAAA)5	20	201	220	TTACCTTGAAATCCCCACCA	60.162	GAGACCCGATTAGCCAGATTT	59.568	167
chr1	chr1:14032819-14033219	Tri-	(TCA)7	21	201	221	CCGAAATAACAATTTTGGAAGG	59.723	AGATGCGGAACCAGAAGATG	60.218	162
chr1	chr1:14039067-14039467	Di-	(AT)9	18	201	218	TTGTTTGCTTTAAAATGTACCAAAA	59.115	TTTGCCAACTTTCAATGTAGGAT	59.891	169
chr1	chr1:14057064-14057464	Di-	(TA)10	20	20	39	CAGAAGACAACGTAACCCGC	60.689	ATTTGCGACCGTTTTGCTAC	60.138	196
chr1	chr1:14057064-14057464	Di-	(TA)14	28	201	228	CAGAAGACAACGTAACCCGC	60.689	ATTTGCGACCGTTTTGCTAC	60.138	196
chr1	chr1:14078946-14079346	Di-	(AT)12	24	76	99	GATTGTTTTGCACAAAGCCC	60.49	AAAAATTGTTCCAGACCTCATATAAA	58.561	152
chr1	chr1:14078946-14079346	Di-	(AT)14	28	201	228	GATTGTTTTGCACAAAGCCC	60.49	AAAAATTGTTCCAGACCTCATATAAA	58.561	152
chr1	chr1:14156484-14156884	Di-	(TA)10	20	201	220	CTCGAGATCGGTTGACAAGG	60.791	GTACTGAAGCGGTTTGGAGC	59.882	151
chr1	chr1:14161573-14161973	Di-	(TA)10	20	201	220	CTCGAGATCGGTTGACAAGG	60.791	GTACTGAAGCGGTTTGGAGC	59.882	151
chr1	chr1:14201859-14202259	Di-	(AT)9	18	201	218	TGATCCAGACTTAACGATTGAGA	58.847	CATGAAATGCTATTGAACGCA	59.717	176
chr1	chr1:14209882-14210282	Di-	(TA)15	30	201	230	GCCTCCAAATTTAGTTTGAACA	58.299	GAGCCGTAACGTAAGCAACC	59.775	164
chr1	chr1:14242058-14242458	Di-	(TC)8	16	201	216	CAATTTTGATCCATCCGACC	60.133	TCTTTGATTGTTTTCGGGAGA	59.671	150
chr1	chr1:14279275-14279675	Di-	(TA)19	38	201	238	GAGGGTCTACACGGAAACCA	59.966	AAATTTAATCATGCGCTCCG	60.061	188
chr1	chr1:14290724-14291124	Tri-	(AAT)7	21	201	221	CCTCATGAAACCGCAAATTA	58.625	TTAGGGTTTGCCGGTTCTAA	59.581	199
chr1	chr1:14297112-14297512	Di-	(AT)8	16	201	216	GGCGATTGGTTGGACTGTAA	60.894	ATGCATGTATTGATGTGATATATTTTT	57.195	190
chr1	chr1:14361800-14362200	Tri-	(AAG)6	18	201	218	AAGCATTGCATGTTGAACCA	60.119	ATTATGTTCGGTTTCCCGGT	60.431	189
chr1	chr1:14373584-14373984	Di-	(GA)8	16	201	216	AGTGATGTTTCGTCACTGCG	59.905	ACGGAATCCTACACGCTCAC	60.142	178
chr1	chr1:14386252-14386652	Di-	(GA)8	16	201	216	TCGATTCACCTCTCTGTCCC	60.199	TCTGAGCCCAACTTAGCTCC	59.574	170
chr1	chr1:14388553-14388953	Di-	(CT)8	16	201	216	TCCTGAAGACCTAACCTGATCC	59.576	TTCACGGGGACTGGACTTAC	59.966	163
chr1	chr1:14390284-14390684	Di-	(GA)13	26	201	226	TTGGCAGAGCAGTGTAAACAA	59.521	GGGTGCTCTGTTGCTCTCTC	60.143	171
chr1	chr1:14394083-14394483	Di-	(AT)9	18	201	218	ATTTGGTGCCTCTCTGCTTG	60.397	GAGACGAAGGAGCTTGCATT	59.579	180
chr1	chr1:14394987-14395387	Tri-	(AGA)6	18	201	218	TCGGATTCGGAGAAGAAGAA	59.887	CGGAGAGAGGTGATGGTGAT	60.072	157
chr1	chr1:14399934-14400334	Di-	(AG)11	22	201	222	GGCAATTTTGCAGGATAAGG	59.547	CAGGGTGGATTGGTAGGTTG	60.224	187
chr1	chr1:14400609-14401009	Tri-	(ATG)10	30	201	230	CCAAACTGAATCAAACCGAA	58.597	TCATCATCATATTTGGGGCA	59.703	162
chr1	chr1:14596971-14597371	Tri-	(GAT)6	18	201	218	GGTGCAACCGACTCAAGAAT	60.119	CAATTTGATGGATCTCTCGTTG	59.569	183
chr1	chr1:14636315-14636715	Di-	(TA)15	30	201	230	CCACAGAAGATGCGTGACAT	59.707	TGCATTCAAATCTTGGATTTTC	59.058	166
chr1	chr1:14639684-14640084	Di-	(TC)9	18	201	218	AAACGCGAATACAGGGAGTG	60.132	ACGTGCCGGTGTAGAGTTTC	60.179	168
chr1	chr1:14795261-14795661	Tri-	(TTG)6	18	201	218	TGTTAACATTTTGCATCCCG	59.42	TGGGCTATGGCTACTGTGAA	59.297	200
chr1	chr1:14824840-14825240	Di-	(AT)11	22	201	222	ATGAAGAACTCGAGCCCAAA	59.813	AGTTCTTGAACCCACATCGG	59.966	197
chr1	chr1:14869024-14869424	Di-	(AT)8	16	201	216	GGATGTTGTGACTGCATACCC	60.256	CACATGCGTCTGGATTGTTT	59.572	176
chr1	chr1:14887336-14887736	Di-	(AT)18	36	201	236	GTGAGGGAAGTCGTTGGCTA	60.255	TGGTTGAAAACCAAAACATGG	60.613	196
chr1	chr1:14924462-14924862	Di-	(CT)10	20	201	220	TGAGAACAACCCGAACATCA	60.088	AAACGGGATACAATGCAACG	60.752	198
chr1	chr1:14935128-14935528	Di-	(AT)11	22	201	222	TGAACCTGTGGAGGGTTAAAA	59.457	TCTATTCACTGTTCACGCGG	59.864	164
chr1	chr1:14971717-14972117	Di-	(CT)9	18	201	218	TGTTGGAAATCCGTTGGAAT	60.17	ATAGAGGACGGGGGTACCAA	60.569	157
chr1	chr1:15020787-15021187	Penta-	(GAAAA)6	30	201	230	TTCCTCCCCCAGACTTATCC	60.264	GTAAACGAGCGCTTAGTGGG	59.904	168
chr1	chr1:15027542-15027942	Di-	(TC)9	18	201	218	TTCGATCCATCCGACCTAAC	59.894	CCTTTGTTTGTTGGATTTGC	58.12	179
chr1	chr1:15058620-15059020	Penta-	(TCTTC)9	45	201	245	TCTCCCCATTTTGGGAATTT	60.482	CAACCCCTAGGTTAGTTTAACCAC	59.297	156
chr1	chr1:15059258-15059658	Tri-	(CTT)8	24	201	224	TTGGACCAGTTGTGCCATTA	59.964	GGAGAAGCTCATGTTGGTGG	60.656	164
chr1	chr1:15130918-15131318	Tri-	(TTC)6	18	201	218	TTCACGTACGGGTTCTTCTTC	59.228	TGAAACAAGGAGGAGGATGAG	59.269	183
chr1	chr1:15153924-15154324	Di-	(CT)8	16	201	216	TGTATCCGTTGGAAATCCGT	60.192	AAATGAGGGAGAAAGGCTCG	60.703	188
chr1	chr1:15171773-15172173	Di-	(TA)8	16	201	216	TCAAACCAGTCATATCCGTTTTT	59.765	TTCACCTTGCAACTAATTAAACAA	58.015	170
chr1	chr1:15186708-15187108	Di-	(AT)18	36	201	236	TCGATCGTAAAATTCCATACAAAA	59.758	ATATGACAAACGCACTGCCA	60.142	171
chr1	chr1:15227616-15228016	Di-	(TA)8	16	201	216	AAGCCCAAAAACTCATGCTC	59.316	GTTTTTCGTTGAGATCGCGT	60.257	183
chr1	chr1:15240319-15240719	Di-	(AT)8	16	201	216	GTGGTTCGACCCAGTTATCG	60.375	GATCCGCTTGAGAGGTTGTG	60.801	200
chr1	chr1:15242364-15242764	Penta-	(CTTTT)5	25	201	225	TACTTTCTCGAGTTTGCGGC	60.523	TGCCTTTGAAACCATGTCCT	60.495	184
chr1	chr1:15244510-15244910	Di-	(TA)9	18	201	218	GGAAACGAAATTAGGGAATTCTT	58.963	TTCCCTATCCCTTTCCAAAT	57.471	185
chr1	chr1:15270472-15270872	Di-	(TA)13	26	201	226	ATTGAAGTTTGCAGGCCAAG	60.249	GATTGTCACAACTCAAAAACCA	57.635	175
chr1	chr1:15290890-15291290	Di-	(AT)10	20	201	220	TCCTTATCCGATCATACGCC	59.885	CCGTAAGATTACGAGGACGC	59.73	187
chr1	chr1:15312729-15313129	Tri-	(ATT)7	21	201	221	GGTGATCTTCCCAACTCACAA	59.958	AAAGCGAATTATGCAAACACTTT	59.266	170
chr1	chr1:15336696-15337096	Di-	(AG)8	16	201	216	GTCCAAAAGGTGGTGCATTT	59.836	CTAACGCGTTGTCGAGATTG	59.488	192
chr1	chr1:15386000-15386400	Di-	(AT)17	34	201	234	TTGTGTGGCTCTCTCTCACG	60.178	GACAACCGACTGTCCCTACG	60.567	175
chr1	chr1:15405759-15406159	Di-	(AT)8	16	201	216	CTTCTCCAGCACCTGCTTCT	59.745	GTTAGGTTCCAGGCCCATTC	60.693	176
chr1	chr1:15415271-15415671	Tri-	(AAG)6	18	201	218	TTGAATCCGAAGCGATTTTC	60.153	AGGAAGAGAGGGTCAAAGGG	59.671	164
chr1	chr1:15494127-15494527	Tri-	(TCT)7	21	201	221	AGACTTGGTGGATGGTTGAAA	59.439	AGCGAGACATGAACCAGAGG	60.408	193
chr1	chr1:15496470-15496870	Di-	(AT)9	18	201	218	GAGGCAAGAAGAGATTCCCA	59.361	CTTTTTGTGTGGCCAATCG	60.096	185
chr1	chr1:15616704-15617104	Di-	(TA)8	16	201	216	CACGTATTTTGTGATTTTTATTTCAA	58.584	GTTTGTTGAAGCGGATGGTT	59.978	151
chr1	chr1:15645173-15645573	Di-	(AT)12	24	201	224	TGCCGTTTTGTATATTGATGC	58.575	CGGAATATCCAAACTTTATTCCA	59.264	191
chr1	chr1:15646304-15646704	Di-	(AT)8	16	201	216	TTTATGATTTGTCCTGTTTTGACA	58.589	CGTGAATTTTGTAACTCCTCCA	59.131	156
chr1	chr1:15686640-15687040	Di-	(TC)8	16	201	216	GTTTTTGGGACGAACTGGAA	59.948	AGTCACCATCAGTGTGGGGT	60.291	150
chr1	chr1:15733637-15734037	Di-	(AT)12	24	201	224	TGAGAAGTGAAAGGGCAAAGA	59.978	CGCGTCCTTTATTTCCAAAA	60.068	152
chr1	chr1:15784131-15784531	Tri-	(CTC)8	24	201	224	CCAAAGTCTCCTCCTCCTCC	60.186	AGTCCCAGATGATGCCTTTG	60.073	177
chr1	chr1:15786598-15786998	Di-	(GA)9	18	201	218	AACATGAATTGCCAAACACG	59.444	TGTTGAAAGAGCGACCACTG	60.025	197
chr1	chr1:15812027-15812427	Di-	(TA)9	18	201	218	TGTGGTCTTCCTAACCATAGTTTT	58.212	GGGACATCGATTTTAAGCCA	59.901	188
chr1	chr1:15852960-15853360	Di-	(CT)11	22	201	222	AAAACAACAAAATTTGCGCC	59.985	AGCAAGCCAAAAATGGTGAC	60.118	167
chr1	chr1:15964789-15965189	Tri-	(TCT)6	18	201	218	GGGGTTCGTAAACCCTAAGC	59.835	TTGCTCAAACGGTGACTGAG	60.025	198
chr1	chr1:15976499-15976899	Di-	(AC)8	16	201	216	TACCGCCGTAGAAAAAGGAA	59.715	CGTGTGTGTGTGTGTGTCTCA	60.318	161
chr1	chr1:16060120-16060520	Di-	(AT)16	32	201	232	TGATGCTTCTCCTTCAACCA	59.369	TTTTAAGGGTCATATGCGGG	59.789	174
chr1	chr1:16137426-16137826	Tri-	(AAT)6	18	201	218	AATCTAAAGTAATGCATAATGGAATTT	57.177	GTCCTCAGCGAACTCCACTC	59.993	151
chr1	chr1:16194377-16194777	Di-	(TA)10	20	201	220	GGATTTGCTTGAAGATGAGAGA	58.53	ACCTTCCCTGTCTTGGCTTT	60.11	173
chr1	chr1:16261878-16262278	Di-	(AG)9	18	201	218	TCCTTCTAGGTCGTCCCTGT	58.742	TGTTGGATTGCAGGTTTTGA	60.088	190
chr1	chr1:16326321-16326721	Di-	(TA)12	24	201	224	GACAAAACCACTGTATCAATTATCAA	58.495	CCTGTTGTGCTTTCTCCCAT	60.111	192
chr1	chr1:16348087-16348487	Di-	(AT)11	22	201	222	GGATCTTGAACCCACGTGAT	59.786	CCACTGGTCTAATGGCGTTT	59.993	150
chr1	chr1:16350193-16350593	Di-	(CT)8	16	201	216	ACCTTTCGTCCTTCTCCGAT	60.074	GCCATCGCCGAGTAGAAGTA	60.374	171
chr1	chr1:16353869-16354269	Di-	(TA)17	34	201	234	ATAACGAATCTCGATTGGCG	60.06	ATGGGGGCAAAAACCAATAG	60.902	153
chr1	chr1:16368047-16368447	Di-	(AT)9	18	201	218	AAGAAAAGGAAAAAGTGCTTCG	59.098	TCATTTGTTGATGCTTTGGC	59.67	152
chr1	chr1:16373499-16373899	Di-	(AT)15	30	201	230	AGGAGGGAAAGAACGAGAGG	59.811	CAAGCTCGGACTCAATAGGC	59.978	170
chr1	chr1:16516674-16517074	Tri-	(CTG)6	18	201	218	TCCGGTCTTTTGTTGGAAAG	60.081	CAGCAGCAGAATGAGCAAGA	60.436	165
chr1	chr1:16544110-16544510	Di-	(AT)11	22	201	222	TGTTTTGAGATTTTGGTGTTCA	58.174	TGGAGCTGTCTCAGTGGAAA	59.545	172
chr1	chr1:16600774-16601174	Di-	(AT)8	16	201	216	CAGCCGCAACACATCACTAT	59.746	AAATTAAGGCTAATGACAATTAGATCC	58.65	171
chr1	chr1:16623231-16623631	Di-	(AT)8	16	201	216	AGTGGAGGAGGAGCCAAAAT	60.074	GACCCCTTCACTTTTGACCA	59.943	155
chr1	chr1:16716335-16716735	Di-	(AT)9	18	201	218	TTTTGCTATGCTTTATGGAAAAGA	59.357	CACTGGATAGCTGGTCGGA	59.796	163
chr1	chr1:16736938-16737338	Di-	(AT)10	20	201	220	TCTCTGAATCCCCTAACCAAGA	60.068	CAAGACTTTTTATTCGTGTCGTTG	60.089	177
chr1	chr1:16752616-16753016	Di-	(AT)14	28	201	228	TACGCCGAATCAAAACCGTA	61.363	GGTCCGCGATTGGTTACTAT	58.93	186
chr1	chr1:16785562-16785962	Di-	(AT)15	30	201	230	TCCTTCTTTTGTTGGCAAGTT	58.869	GAAGCAGAAAAACCCTGAAAGA	59.871	150
chr1	chr1:16847336-16847736	Di-	(CT)9	18	201	218	CATCCAAGCTGACAAGCAGA	60.136	GGTTCCAGGTGTGTCGACTT	60.009	185
chr1	chr1:16868124-16868524	Tri-	(ACA)6	18	201	218	TTGGCTTGACAGTTACACCG	59.758	AACATCTTGCGCATCCTACC	60.103	151
chr1	chr1:16876482-16876882	Di-	(AT)12	24	201	224	TTCTTGTGTATTTTTGCATTAGAGAAA	59.669	CGATGAAACAAACAATGAACG	59.073	197
chr1	chr1:16884854-16885254	Di-	(AT)20	40	201	240	TGGAGTAATCAATAAGAGACTCCG	58.845	TGAAGCCGCAAATTATGGTT	60.456	151
chr1	chr1:16915284-16915684	Di-	(AT)13	26	201	226	TGGAGTAATCAATAAGAGACTCCG	58.845	AACAACACAACTGGGGCATC	60.823	161
chr1	chr1:16938308-16938708	Tri-	(TTA)7	21	201	221	CGGGTTATAATTGGGTTTGG	59.052	TGCTAGATTCCACACAATTGAA	58.294	152
chr1	chr1:17003016-17003416	Di-	(TA)9	18	201	218	AAACCGACCCTCGCTTATTT	59.966	GCACAGTGCAGGGGTAGTTT	60.179	197
chr1	chr1:17023275-17023675	Di-	(TA)10	20	201	220	CGTTGCACGGGCTAACAT	60.687	TCTCCTCTGCCTCTGGTTTC	59.53	153
chr1	chr1:17065202-17065602	Tri-	(TTA)6	18	201	218	ATACATTAAATGACGCGGGC	59.822	TAAGACCTTCCCCATCAACG	59.926	177
chr1	chr1:17133588-17133988	Tri-	(ATA)6	18	201	218	TCTTAGATTCGCGAAAGTATTTG	57.824	AAAACCTTTCCTAAATTCATGCTG	59.912	188
chr1	chr1:17165238-17165638	Di-	(AT)12	24	201	224	TCCCTCTTCTTTAAGTCACCCA	60.102	CATGGAGGCCTACCCATCT	59.895	194
chr1	chr1:17317398-17317798	Di-	(AT)8	16	201	216	TGCAAGACCAAATGGGATAA	58.965	AAGAGCATGCTTAGTGGGAA	57.575	163
chr1	chr1:17346845-17347245	Tri-	(CCG)6	18	201	218	ATCAGCATCTCCGGAACAAC	60.081	GGACCCCAACAGCTCAAGTA	60.111	160
chr1	chr1:17396741-17397141	Di-	(TA)13	26	201	226	AAACTCGAGATAGGGGTGGG	60.319	AGCACATTGGGTTTTCGGT	60.368	183
chr1	chr1:17407589-17407989	Tri-	(CCA)6	18	201	218	TTACCAACATTTCACGTCGG	59.439	TCCTAGACCCAAACCAATCG	59.926	150
chr1	chr1:17476439-17476839	Di-	(AT)8	16	201	216	TCGGAAGTTGCAAGTTGGAT	60.636	GCCGAATCTAAGCGTACTCG	60.003	195
chr1	chr1:17508530-17508930	Tri-	(AAG)6	18	201	218	CGGAATTCAAGTGAGCCAAT	60.074	AACACAAACCACCACCAATG	59.161	196
chr1	chr1:17513069-17513469	Di-	(AT)8	16	201	216	AGCAAAAGCGAAAGAAACCA	59.996	AAAAGACCAACGCACAAACC	60.015	171
chr1	chr1:17527483-17527883	Di-	(AT)19	38	201	238	CCGTAAGATTACGAGGAAGCA	59.37	GTTTCAATTCCGACACCGTT	59.836	167
chr1	chr1:17540307-17540707	Di-	(AT)8	16	201	216	AGCAAAAGCGAAAGAAACCA	59.996	AAAAGACCAACGCACAAACC	60.015	171
chr1	chr1:17555605-17556005	Di-	(TA)9	18	201	218	GGGCTCTGGATCCCTAACTAA	59.563	TCAATCCCACCATTCTTCTT	57.017	196
chr1	chr1:17614503-17614903	Di-	(AT)13	26	201	226	TCTCCTCAGTGTCGACCAAA	59.388	GTCCGGCCTTGATGGTATC	60.296	197
chr1	chr1:17663187-17663587	Tri-	(CTT)6	18	201	218	TCTTCCTCGATTAAGCCCAA	59.778	CCTTTTCCACCCATCTTCAG	59.521	159
chr1	chr1:17666821-17667221	Di-	(TA)11	22	201	222	TAGGTGGTGCGTCATTTGAG	59.716	CTTTGGTCACAAACCGACCT	60.005	180
chr1	chr1:17669233-17669633	Tri-	(GTA)8	24	201	224	TACCAACACCCTCAAAAGCC	59.971	GGCTTTGTGTAATCCGCCTA	60.096	193
chr1	chr1:17693656-17694056	Di-	(TA)9	18	201	218	CAGACCACCTAGTCAACCCC	59.425	CGTGTCCAATGCAAAAGTCA	60.699	200
chr1	chr1:17795973-17796373	Tetra-	(AAAT)5	20	201	220	TTTTATTTCGAAAGGCGTCA	58.42	CATGGGACGTTCCTAGTTGC	60.517	169
chr1	chr1:17839065-17839465	Di-	(AT)9	18	201	218	GGTTAAAAGCTTTGGATTGGAA	59.499	TGTCTCACCAATTTGGATGTTT	59.336	152
chr1	chr1:17851630-17852030	Di-	(AT)12	24	201	224	GCCAAAACCCATTCCAAGAT	61.053	GGGTTTCGGGAAGACATTTA	58.879	198
chr1	chr1:18022154-18022554	Di-	(AT)9	18	201	218	TTCTAGGAAGTTGGGGTTTTCA	59.974	TCCGGATAGGAAGAAGACCA	59.623	152
chr1	chr1:18050013-18050413	Di-	(TA)8	16	201	216	GGATTCATCGCAATTTTGAA	58.551	GCGGGCAAGTCACCTAGTAA	60.27	163
chr1	chr1:18057200-18057600	Di-	(AT)10	20	201	220	GATCACAAGAGGCGAAAACA	58.85	ACTCAAAGGCGAAAGAAGCA	60.132	185
chr1	chr1:18095629-18096029	Di-	(TA)10	20	201	220	CTCCTGATTCTCGTGGGTTG	60.646	TTCTGCCTCTCCATCATTCC	60.158	156
chr1	chr1:18126737-18127137	Di-	(TA)10	20	201	220	GGTCCCCAAAGCTCAATTTT	60.299	AGGTCAGTGGAGTGAGTCGG	60.306	163
chr1	chr1:18139314-18139714	Tri-	(AGA)7	21	201	221	AACGCTCCGGTTACAAAGAA	59.747	TTCCAGTTGTGCCATTACCA	59.964	185
chr1	chr1:18148444-18148844	Di-	(AT)12	24	201	224	AACCATGACCCTGCGATTAG	59.955	GTGGCCGTTAATCACGTTCT	60	187
chr1	chr1:18149105-18149505	Di-	(AT)8	16	201	216	TGCATCTGGTGCTGTAGAGG	60.008	TCAGAAAATTGAGGAGTGGGA	59.656	199
chr1	chr1:18153190-18153590	Di-	(AT)8	16	201	216	AGAGCCAGACATGTCCCATC	60.08	GGATGATTCCATTGTGGGAG	60.135	150
chr1	chr1:18190494-18190894	Di-	(AT)11	22	201	222	CAAAACAAAAACCAACGATCA	58.568	TTCGGTTTGGGTCGTTTTTA	60.327	194
chr1	chr1:18234750-18235150	Di-	(AT)10	20	201	220	GCGAAAGCTTGAATATTCCTAAA	58.991	CCAAAAAGGCGAAATCTGTC	59.685	197
chr1	chr1:18255291-18255691	Di-	(AT)8	16	201	216	CAGAACCTCACGACCTAGAAGAA	59.929	AACATTGGAGCTTTTGGACG	60.11	169
chr1	chr1:18306184-18306584	Di-	(AT)9	18	201	218	AATGGACCAAATGACTTCCA	57.835	TTCATGAAGTTGAGACGGTCA	59.278	164
chr1	chr1:18379629-18380029	Di-	(AT)14	28	201	228	TGGATCCGCGTGATATACCT	60.318	TCAATTTATTTACAAAATTTGCCAT	58.114	151
chr1	chr1:18469752-18470152	Di-	(GA)19	38	201	238	AAAGGAAGAGAAGACCGGATG	59.699	TTTCCGGAGAGGAAAAGAAA	58.876	169
chr1	chr1:18604696-18605096	Di-	(TC)8	16	201	216	CTTGGCCTTCACCACATCTT	60.111	TCTGCTAAGGTTCCACATGC	58.877	189
chr1	chr1:18635926-18636326	Di-	(AT)19	38	201	238	CAAGGTCGAACACAAGAACG	59.335	TGGCCGAAGCTAGATGAACT	59.978	181
chr1	chr1:18641470-18641870	Di-	(AG)8	16	201	216	GCGGAAAAAGGAAATATCGAC	59.929	TGCAATTCCAAGGTTAAGAACA	59.625	178
chr1	chr1:18646778-18647178	Di-	(GA)8	16	201	216	CTCAGAAGGGGGTAGCGAT	59.249	TCTCTCTCGCTCGAAAGCTC	60.119	199
chr1	chr1:18657652-18658052	Di-	(TA)12	24	201	224	GTGATTCGGTTTGGATCGTT	59.797	AACAAAAACCAACGACATTTGA	59.402	194
chr1	chr1:18697136-18697536	Tri-	(GAT)6	18	201	218	TCTGATGCTGATGGATCTCG	59.9	TTCGTGTTGTTGGAGCTGAG	60.025	183
chr1	chr1:18721861-18722261	Di-	(AT)13	26	201	226	GGGGATGCCCTTATTCTCAT	60.117	CATTGGCTTGAGGAGGATTT	59.126	199
chr1	chr1:18751165-18751565	Di-	(AT)8	16	201	216	CCTGCTCTTTGATATTAGCATCACT	60.176	AGTCGCCAAACCAAACAATC	59.978	160
chr1	chr1:18862150-18862550	Di-	(AT)8	16	201	216	GCCATGTTTTTATGGAGCGT	59.967	CGGAAAAATACTCCAATCCC	58.368	191
chr1	chr1:18938715-18939115	Di-	(AT)16	32	201	232	CTAAAGTTTTTACCCCGCGT	58.323	GTGACAGTGGGCTCCACATA	59.551	153
chr1	chr1:19114873-19115273	Di-	(TA)10	20	201	220	GCAAAACCAAATCGAAAAACA	59.971	CTCAATGGCCAAAGCTCTTC	59.955	198
chr1	chr1:19147091-19147491	Di-	(AT)14	28	201	228	GCGCTAAATGTTGCACTTGA	60.021	CTTTGTTTTTCTTCGCGCTC	60.131	159
chr1	chr1:19157095-19157495	Tetra-	(TCGC)5	20	201	220	ACTTCCTCCGCTAATCCTCC	59.674	TGAACAAAAGAATCGTTGCG	59.849	170
chr1	chr1:19216430-19216830	Di-	(TA)11	22	201	222	TTTTTCTTCAACCCGAATGG	59.91	CGGTGGATTAACAAGAAACCA	59.847	200
chr1	chr1:19331447-19331847	Tri-	(GTT)6	18	201	218	AGTGATCAATCGGATCCTCG	60.034	GACAAGACCCTTTGATCGGA	60.05	171
chr1	chr1:19366122-19366522	Tri-	(TGG)6	18	201	218	GGCTTAGAGATGCTGATGGC	59.946	GAGCTGTCTTGCTCCACCTC	60.143	167
chr1	chr1:19402814-19403214	Di-	(TC)16	32	201	232	CCACTCTTCCATTCTGGAGC	59.803	GATTGAGCGTAGAGAAAGACGG	60.393	150
chr1	chr1:19475916-19476316	Tri-	(ACA)6	18	201	218	CCATCATGAAGTTGATTGCG	60.073	TTCTTCCTCCGTTTTCTCCA	59.784	181
chr1	chr1:19484515-19484915	Di-	(AT)8	16	201	216	TGACGGCCAATAATCAAACA	59.93	CAAGGACAATGCAAAATCCA	59.518	157
chr1	chr1:19487202-19487602	Di-	(AT)12	24	201	224	GGGGTTCACCAAACAAACAT	59.55	AGGGCCCTAGGAGAGGTGT	60.081	187
chr1	chr1:19487783-19488183	Tri-	(AAC)6	18	201	218	CATGTCACAACAACTCAAAACAAA	59.977	AGCCAGGTGGGCTAGTCATA	59.717	167
chr1	chr1:19490896-19491296	Di-	(AG)8	16	201	216	TTTGTCAACCTCAGGAAGGG	60.081	AGCTCGAAAGCTTGGTGAAA	60.132	155
chr1	chr1:19519866-19520266	Di-	(AT)12	24	201	224	ACACACTGAGGCTCATATTGATT	57.762	TTGAGTATATGGATCCGAGCG	60.067	194
chr1	chr1:19521143-19521543	Di-	(AT)16	32	201	232	TGAAAGTCAGTTTTATGCCACA	58.346	CCATTTGTTGTTCGACCCTT	59.83	167
chr1	chr1:19530815-19531215	Di-	(TA)16	32	201	232	CCGTAAGATTACGAGGAGGC	58.812	ATTCCGACACCGTTTTTCTG	59.971	159
chr1	chr1:19543742-19544142	Di-	(AT)9	18	201	218	CACCTGAAAGACCTGCGATT	60.255	CGTCTGGAAAATTTCGATCA	58.695	179
chr1	chr1:19549428-19549828	Di-	(CT)8	16	201	216	ACACATCAAGCTGATGCCAA	60.272	GGGGTTTCGAGTATTTCGGT	60.187	153
chr1	chr1:19618289-19618689	Tri-	(GAA)6	18	28	45	CAAAGACATGTCAGCTCGTGA	60.04	ACCTTCTCCATGGATCCTCA	59.46	183
chr1	chr1:19618289-19618689	Tri-	(GAA)6	18	201	218	CAAAGACATGTCAGCTCGTGA	60.04	ACCTTCTCCATGGATCCTCA	59.46	183
chr1	chr1:19628279-19628679	Di-	(TA)8	16	201	216	AAAATTAAAACTTTAACCGTAACCG	58.29	GGAGACGTGGGACAACAAGT	60.009	194
chr1	chr1:19728504-19728904	Di-	(AT)11	22	201	222	GGGTTTCGGGAAGACATTTA	58.879	ACACCAAAACCCACTCCAAA	60.246	198
chr1	chr1:19759840-19760240	Di-	(AT)9	18	201	218	AGCAATCTTGCTTTCTCCGA	60.096	ATTGCTCGTGGCACAGTGTA	60.333	168
chr1	chr1:19768272-19768672	Di-	(TA)8	16	201	216	AGGCGAGAAACAGTGTGGAT	59.727	TCACCCAACCTACAACCAAA	58.871	196
chr1	chr1:19773165-19773565	Di-	(GT)8	16	201	216	TTGAGGAGAGGTTGGAAAGG	59.255	CAACTCAAGCGACGCATAAA	60.014	155
chr1	chr1:19938743-19939143	Di-	(TA)11	22	201	222	TGGACCCATTTCATGTCTCA	59.893	CATGCGGTACGGAGTAAACA	59.609	198
chr1	chr1:19947877-19948277	Di-	(TA)9	18	201	218	TATGATCCAATAGGGGTGGG	59.458	AGCACATTGGGTTTTCGGT	60.368	184
chr1	chr1:19961321-19961721	Di-	(TC)9	18	201	218	TATCCCGCCTAATTTTTCCC	60.109	GAGTGGGGATTTGTTGGCTA	59.933	196
chr1	chr1:19965289-19965689	Di-	(CT)10	20	201	220	TTCCTTTTCCTCCCACCTCT	60.045	GAAATATCCGGTGAGTTCCG	59.387	164
chr1	chr1:19967866-19968266	Di-	(AT)12	24	201	224	TGGACGGTTGTTGAAATGAA	59.941	TTGTGTTAGATGCGTCATATTTTT	57.86	183
chr1	chr1:19972015-19972415	Tri-	(TCA)6	18	201	218	TAGTACGGTTCTTCGGCCTC	59.336	TTTGTTGCAGCAGGAAACTG	60.027	195
chr1	chr1:20009851-20010251	Di-	(TA)8	16	201	216	TTGAACCCAAGGTGGAAAAG	59.942	TGCGAGAAGAGCAGAGGAAT	60.24	168
chr1	chr1:20025654-20026054	Di-	(AT)12	24	201	224	ATTTTACAACACGTTATCAGCACG	60.339	CGGTATCGATCAGACGGAGT	60.096	150
chr1	chr1:20035393-20035793	Di-	(AT)11	22	201	222	TCGTCAAACGCTTGCTTAAT	58.583	GAAGGGACCGAAACAATTCA	59.91	192
chr1	chr1:20045664-20046064	Tri-	(TTC)6	18	201	218	CTTCCTTATTTCTCACGAGCTGA	60.028	GTGCGCTTTATGTTTCAACG	59.373	150
chr1	chr1:20096187-20096587	Di-	(AT)8	16	201	216	CATTTGGTTGCACATGTGATT	59.312	ACACACACATGCTCCATCGT	60.038	176
chr1	chr1:20199501-20199901	Di-	(TC)8	16	201	216	CTCCACGATGGGTTCACTTT	59.966	CTTCTTGCTTGCTTCCCATC	59.955	174
chr1	chr1:20272507-20272907	Hexa-	(CTGCTC)5	30	201	230	TACCGCTCGCTACCGTATCT	59.889	CCTCCCGAGTACCACTCTCA	60.252	186
chr1	chr1:20312202-20312602	Tri-	(AAT)8	24	201	224	CCGACTGCATTTTCCTTCAT	60.074	ACTCTCTTGTTGGTTGCCCA	60.69	150
chr1	chr1:20411646-20412046	Di-	(TA)11	22	201	222	AACGCGTTAACTATCGCTCG	60.417	AGGCAAACGAGAGGTTTGTG	60.291	177
chr1	chr1:20417266-20417666	Di-	(TA)9	18	201	218	TTGGACCCTACACCAAAACC	59.688	CGGGTTTTGGGAAGACATTT	61.069	200
chr1	chr1:20431173-20431573	Tri-	(AGA)6	18	201	218	GATGGTTATTGAAGCGGCAT	59.929	CCCCCAAAAATTAACCTCCT	59.175	167
chr1	chr1:20468922-20469322	Di-	(TC)9	18	201	218	CCCGAAAACAATCAAAATCC	59.25	AAAAGGAAAACGGGGTTTGT	59.72	196
chr1	chr1:20512142-20512542	Di-	(TA)10	20	201	220	TCGTGGCAATTGAGACATTG	60.665	ACGCAAAGATTAATCGGAAA	57.401	167
chr1	chr1:20523175-20523575	Di-	(TA)11	22	201	222	GGCTGCGATTCTCCATCTAT	59.253	AATTTTGAAAACCCGGTTCA	59.292	182
chr1	chr1:20526450-20526850	Di-	(TA)8	16	201	216	TAGGCTTATAGCGATGGGCG	62.397	AGCCAGGAAAGCAAAACAAA	59.861	153
chr1	chr1:20586153-20586553	Di-	(GA)8	16	201	216	TCTTATTTGTTTGGGCCTGG	59.931	TCCAATTATGCAAATCCAAGG	59.781	156
chr1	chr1:20763626-20764026	Di-	(AT)14	28	201	228	AGCCGCTTTGTACACCTACG	60.326	AGGTTCAATCCATGCAACAAG	59.985	188
chr1	chr1:21037607-21038007	Di-	(TA)13	26	201	226	TTGCCGCATTGAAAGTTTA	57.927	CGTAACATTCGGGATGAACA	59.395	187
chr1	chr1:21109524-21109924	Di-	(TA)16	32	201	232	CATCCAATTTGATAGGGGCA	60.66	GCTCATATTCATTGTTGAAAAACC	58.97	189
chr1	chr1:21110529-21110929	Di-	(TA)11	22	201	222	GCTTAGGGCATTCGAAAACA	60.209	TTGACCACTTCAAATCCAACTTT	59.9	164
chr1	chr1:21112563-21112963	Di-	(AT)10	20	201	220	CACACACCTAGTCGGGCATA	59.591	TCTCGACGCCTCTCTCTCTC	59.969	158
chr1	chr1:21122357-21122757	Di-	(AT)8	16	201	216	GATCTGAACGAGCAGACTGATG	60.02	GCAAATTGATCATTCTTTTCTGG	59.963	159
chr1	chr1:21186678-21187078	Di-	(AT)10	20	201	220	TTGCTCAAAAATGCATGAGG	59.809	TGCACCCATAATTCTTTCCC	59.762	180
chr1	chr1:21195213-21195613	Di-	(CT)10	20	201	220	ACATGCTCCAAACTCTTGCC	60.263	TTTGGCGACATTGAATTTGA	60.051	164
chr1	chr1:21223737-21224137	Di-	(AT)9	18	201	218	CAACCCACAATTCATGTTCTG	58.885	GCTTGCATGCCAAGTAATCA	59.839	182
chr1	chr1:21239837-21240237	Di-	(AT)9	18	201	218	TCGATGCAATGAAGTGATGAA	60.213	TCTTTTGCTTTAGTGTCCGTAGAA	59.51	156
chr1	chr1:21263206-21263606	Tri-	(CCA)6	18	201	218	TGTTAATTTATTCGGCTATGTGC	58.293	GTTGGTGGTGGCTGTTTGTC	61.423	188
chr1	chr1:21270664-21271064	Di-	(TC)10	20	201	220	GAAGGAATCTCCCGAAAACA	59.101	ATGTTGGATTGGGCTTTTTG	59.801	189
chr1	chr1:21323856-21324256	Di-	(TA)11	22	201	222	TAGTCGTGAAACGAGGGATG	58.722	GGAGGCATGGCTACGACTAA	60.235	150
chr1	chr1:21324701-21325101	Di-	(TC)8	16	201	216	TTACCAATTCGTCCAGCCTC	60.074	GTGTTGGTGGGTTTGTGATG	59.701	178
chr1	chr1:21325726-21326126	Tri-	(GAA)6	18	201	218	GTGAGAGGCGACTGGAGAAC	59.993	CAACACGATCACCCAAAGTG	60.001	151
chr1	chr1:21362347-21362747	Tri-	(TTC)7	21	201	221	TCTTCACATCCGGGTTCTTC	60.05	TGAAATGATGAGGACAAGGAGA	59.67	188
chr1	chr1:21363437-21363837	Di-	(AT)10	20	201	220	TTGATCAACTAACCTTATTTTTGCC	59.815	TATCAGGGTCCGCGTGTTTA	61.407	154
chr1	chr1:21370009-21370409	Di-	(AT)12	24	201	224	TTTCGTATTGGCTGTTACTTTTT	57.22	TTGCTTAAAGGTTAATAGTGCAGAAA	59.786	199
chr1	chr1:21387043-21387443	Di-	(TA)15	30	201	230	CAAAACAAGGTATTGGATCTACCA	59.328	ACTTAGCTTTGCCGGTAGCA	60.039	191
chr1	chr1:21389043-21389443	Di-	(TA)10	20	201	220	ACGAAAAAGGAAGAAACGGT	57.841	TCTTAAATCCGAAAGGCTCG	59.429	160
chr1	chr1:21425586-21425986	Tri-	(GAT)6	18	201	218	AGAGGAATTCCGGGGATAGA	59.859	GCTGATTGAACGATGACCAA	59.654	172
chr1	chr1:21430394-21430794	Di-	(TA)10	20	201	220	AACGGCTTCACCATCTTCAC	60.119	TGAAGATCATCCTCCGCAAT	60.57	192
chr1	chr1:21484082-21484482	Tri-	(TGG)6	18	201	218	CGTACCTTTGCTTTGGTGGT	60.03	ATGGATAGAGGAGCTGGCAA	59.797	196
chr1	chr1:21489244-21489644	Tri-	(GTG)6	18	201	218	CGACCAAGAAACGATGGAAT	59.933	TTAAGCAGCAAGCTCCAGTG	59.366	166
chr1	chr1:21636463-21636863	Di-	(TA)13	26	201	226	CCCCTTTTCTTTTGATGGCT	60.423	AGTTAGTGGGATACGTGGCG	60.015	169
chr1	chr1:21665841-21666241	Di-	(TA)12	24	201	224	GTTGAGCACCGGATGACTTT	60.119	GAACACCCATGGAAAACTGG	60.21	152
chr1	chr1:21714180-21714580	Tri-	(ATT)6	18	201	218	CGAATCGCTGATGGAAGTTT	60.214	GGATAGGAAAAAGGCAGCGT	60.582	193
chr1	chr1:21748134-21748534	Tri-	(CAA)8	24	201	224	CGTCTTGCCAAACAAGTCAA	59.881	TCTGTCGATACGAGCCATCA	60.376	181
chr1	chr1:21749998-21750398	Tri-	(CCT)7	21	201	221	TTTGATGAGTCCGTTTTCCC	59.91	AGAACGAGGAGGAGGAGGAG	59.945	189
chr1	chr1:21803285-21803685	Di-	(TA)19	38	201	238	TCGACAAGAGGTGTTCTTGTTTT	60.192	GGAGCAACACCTATATTTAAGCAA	58.82	200
chr1	chr1:21817227-21817627	Di-	(TA)14	28	201	228	AGGTTATACCAGAACGCGGA	59.592	TCGAGGAACTCCATTTCCAA	60.572	175
chr1	chr1:21829381-21829781	Di-	(TA)10	20	201	220	AGGTAGAAGCATTGTATTGATTTGT	57.508	TCATCATCATCAACTCATTCATCA	60.339	170
chr1	chr1:21831985-21832385	Di-	(TA)9	18	201	218	TCAAATTTAAAACCATCCGCA	60.301	TCAGTTTCAAAGAAAACGGTTAGA	59.366	176
chr1	chr1:21832664-21833064	Di-	(AT)8	16	201	216	CATGCATGTGTTTTTCTGTCG	60.165	TCCAGATTCAAAACGATGTGT	58.062	182
chr1	chr1:21835048-21835448	Di-	(TA)11	22	201	222	AGCCAATCTGCAAACGAAAT	59.713	CATGATGGATGAGAAAGCACA	59.664	180
chr1	chr1:21852651-21853051	Di-	(AT)9	18	201	218	AAACAACGCAACAATCTAAGCA	59.822	AGTGTACTTTTGTGATCCGGTTG	60.321	150
chr1	chr1:21854996-21855396	Di-	(GA)8	16	201	216	CAGCAACCGTGAACAAAGAA	59.881	GATTGATCGGAAAAAGGCAA	60.016	152
chr1	chr1:21901587-21901987	Di-	(TA)8	16	201	216	TTCACAACATGTTATCAGTACGATTG	60.217	CGTGGTACCGACCAGACAG	60.162	150
chr1	chr1:21915523-21915923	Di-	(AT)12	24	201	224	GACACTCATGCACAAATGGG	59.967	AGGTATGCAATCTCAACATCCA	59.457	174
chr1	chr1:21917005-21917405	Di-	(AT)10	20	201	220	GGCACTTGAGATGTAAGGAACA	59.242	TGGGATATTTTCTTATTTGTTGTGAA	60.012	155
chr1	chr1:21917882-21918282	Di-	(AT)9	18	201	218	GCAAAACATCACAAAATGCTG	59.22	TGCATCATAGGCTCTTTCTCA	58.613	180
chr1	chr1:21923703-21924103	Di-	(AT)13	26	201	226	GAACTGGGTATGCACCATCC	60.203	TGTGAATGAGAGATCGGGGT	60.475	156
chr1	chr1:21947078-21947478	Di-	(AT)15	30	201	230	GGCTTCCCCTCCTTGTTACT	59.576	GGCTATGGCGACACCTTTT	60.088	196
chr1	chr1:21973287-21973687	Di-	(TA)10	20	201	220	AAAGTAGGGGTGGGCAAAAA	60.693	AGCACATTGGGTTTTCGGT	60.368	180
chr1	chr1:21973912-21974312	Penta-	(GAACC)5	25	201	225	AAACACAAACCGAACCGAAG	60.008	AAGTTTTTCCTAGGGGTGGG	59.322	167
chr1	chr1:22021536-22021936	Di-	(TA)11	22	201	222	TTTTGCGTTTCTTTGATTTTTATG	59.588	ACGCGCGAGTTTCTTATGTT	59.911	151
chr1	chr1:22121060-22121460	Di-	(AT)14	28	201	228	CAAAATTCGTCCAATCAGTCTT	58.239	TGTTGATGTGCTTTAGAGAAATAATAA	57.774	200
chr1	chr1:22130390-22130790	Tri-	(AAC)6	18	201	218	CCACGTGAGAACAAGAGCAA	60.025	AAACATCAAAGCAAATGGGG	59.801	162
chr1	chr1:22168213-22168613	Hexa-	(CCCCCT)7	42	201	242	TGAAATCCGAGTTTGAACCA	59.097	GATATATTGGGGAAGGGGGA	59.809	160
chr1	chr1:22252000-22252400	Tri-	(TCT)6	18	201	218	GTAATCCGCGATTAACCCAA	59.795	AATCCGAAATCAACACCGAA	60.309	150
chr1	chr1:22376360-22376760	Di-	(AT)13	26	201	226	CCGCTTGAGATGATGTTGAA	59.799	TTATCGGTAAAGGCACTCGG	60.089	199
chr1	chr1:22414130-22414530	Di-	(TA)8	16	201	216	CGGAAAGTACACCTTGCGTT	60.168	TAAATCACGGAAAAATGCCC	59.773	175
chr1	chr1:22432136-22432536	Di-	(CT)11	22	201	222	TCTCCCGGAATCAATCTGAA	60.538	TTTGATTTGGATTGGGCTTC	59.878	177
chr1	chr1:22446268-22446668	Tri-	(AGA)7	21	201	221	ACCCATCCGACCTAACCTTC	60.19	TTCCAACCTTGGATTTGCAT	60.309	161
chr1	chr1:22458080-22458480	Tri-	(TGC)7	21	201	221	GCCGATTTCCACCAAAGTTA	59.938	GTTGATGAGGTTGAGCAGCA	59.992	163
chr1	chr1:22472221-22472621	Di-	(TC)8	16	201	216	AATCAGCGTACAGGGACGAC	60.142	GGACCTCAGAGAGGGGTAGC	60.216	152
chr1	chr1:22555393-22555793	Di-	(AT)17	34	201	234	TTGCGACTAAGAATTTGGAGG	59.348	TCAAAGCAACTGGTCACACA	58.839	163
chr1	chr1:22562089-22562489	Di-	(AT)9	18	6	23	GTTTTACAAACATTGCCGGA	58.532	TTACGAGAAAAAGGGTGCCA	60.608	151
chr1	chr1:22562089-22562489	Di-	(AT)13	26	201	226	GTTTTACAAACATTGCCGGA	58.532	TTACGAGAAAAAGGGTGCCA	60.608	151
chr1	chr1:22583901-22584301	Penta-	(TGTGT)6	30	201	230	TGTGTTGTGTTGTGTTGCAGA	59.813	AGCTCAGGATTTTGGTGCAT	59.7	153
chr1	chr1:22592836-22593236	Di-	(AT)19	38	201	238	GATGGAAAGTCCGTCTCCAA	60.05	TTGCGTCAATAGAATTTGAATGT	58.689	192
chr1	chr1:22595153-22595553	Tri-	(AAT)18	54	201	254	AAGTACGTATTTGACCCCAAAA	57.631	CGGTCTCTCTTTTTATTTTAATTTGTC	59.171	200
chr1	chr1:22709712-22710112	Di-	(AT)10	20	201	220	CTTCGAGAACCCCTTGTATGA	59.181	CAAACAAATATGCATAATGGAGC	58.582	178
chr1	chr1:22712092-22712492	Di-	(TA)15	30	201	230	CCCTCATTTATAAACCCAAGCA	60.194	GGGTTAAGGTTTAGATTCCTCCA	59.74	181
chr1	chr1:22713533-22713933	Di-	(TA)13	26	201	226	CTTTTTGATGGAATGTTAAATTTATTG	58.542	TGATAAAGGACCGAGTATCCTCTT	59.547	171
chr1	chr1:22737248-22737648	Di-	(TA)13	26	201	226	TTGATGAGGGTGCTAATCCC	59.894	GAGAGCTAGGACCGCCTTTT	59.983	189
chr1	chr1:22785645-22786045	Di-	(TA)15	30	201	230	TTTGGTCATAATCCCAACGC	60.701	GAAGCTCGGAGAAAGCAAGA	59.836	190
chr1	chr1:22810598-22810998	Di-	(AT)12	24	201	224	TTTGTTTTGGATTGGGCTTC	59.916	GGATCTCCCGAAAACAATCA	59.871	186
chr1	chr1:22969727-22970127	Di-	(TA)11	22	201	222	CACGTGTTGGAATTTTCCTT	57.578	TGGAGCAGTTGGAGCATAAA	59.42	166
chr1	chr1:22984622-22985022	Di-	(TA)9	18	201	218	TGTAAACACATGGTTGCTCCA	60.019	TCATTGGCATTGATTCTTTCA	59.101	192
chr1	chr1:23072253-23072653	Tetra-	(GAAA)5	20	201	220	ATGCCACTGCTACGAACCTC	60.285	GCAACGATGTTGGCTAATGA	59.694	197
chr1	chr1:23076243-23076643	Tri-	(ATC)6	18	201	218	TCCACAAAGCTGTTGGACTG	59.873	AATCTTCGGGTTGGAACCTT	59.805	176
chr1	chr1:23077386-23077786	Tri-	(GAG)7	21	201	221	GAAGGTGGACATGGAAAGGA	59.903	TCACTGTCGTCTTCGTCGTC	60.03	179
chr1	chr1:23122000-23122400	Tetra-	(AGCC)5	20	201	220	CCCTACCGATAACCACCTTG	59.308	GTCTTGGGACGAGGACACAT	59.969	160
chr1	chr1:23180109-23180509	Di-	(TA)9	18	201	218	GATTCGTCGGAGGATGTGTT	59.934	ATGTGAAGCGCTGGTTACCT	59.763	200
chr1	chr1:23255893-23256293	Di-	(CT)8	16	201	216	TGAAGACCGAACCTGATCCT	59.655	GTTCACGGGGACTGGACTTA	59.966	161
chr1	chr1:23335181-23335581	Tri-	(ATC)6	18	201	218	CCCTTGGAAACTCATCGAAA	60.044	CCCAGTCCCTGAGAACAAAA	60.081	199
chr1	chr1:23338842-23339242	Di-	(AT)8	16	201	216	CAACATAGGCGGTGAAAACA	59.585	CGATTGGTTTTCTGTTATCGTG	59.514	168
chr1	chr1:23344553-23344953	Di-	(AT)15	30	201	230	CGGAGTGTCATTATCTGAATCG	59.592	TGCAACTGATTCTGAGCCC	59.934	154
chr1	chr1:23385427-23385827	Di-	(CT)15	30	201	230	TCCGAGACCTAAATCGCTGT	59.836	CGTCGACGGAGAGAAAGAGA	60.668	200
chr1	chr1:23474753-23475153	Di-	(TA)9	18	201	218	GCATATGGGGAAAAACATGC	60.161	TACAACGCTCATTCCACCAA	60.111	163
chr1	chr1:23495938-23496338	Di-	(AT)10	20	201	220	CCGGCTGGAATGGTATAATC	59.254	CCTGCAATCTTCAGAAAGGC	59.955	182
chr1	chr1:23497254-23497654	Tri-	(AAG)7	21	201	221	CCCACATTCTTTTTCCCAAA	59.772	TGCTTGTGTGTGTGCAGGTA	59.938	173
chr1	chr1:23523189-23523589	Di-	(TC)8	16	201	216	CAGGGACGAACTGGAACAAT	59.966	CGAGAAACTCAACCTCAGGG	59.837	152
chr1	chr1:23553846-23554246	Di-	(TA)9	18	201	218	GGCAGGTTTAGTTTAGGGGC	59.966	TCGTGTACCTCCCTTCCATC	59.927	163
chr1	chr1:23569146-23569546	Di-	(AG)12	24	201	224	CCCCATCAGTGAGTCCAGTT	59.962	ATTCAACAGCTGAAGGGGG	60.058	156
chr1	chr1:23578747-23579147	Di-	(AC)8	16	201	216	TTGGTTCCTCTTCGAAATGC	60.192	TTAATCGAGTCAACTCGGGC	60.214	188
chr1	chr1:23622360-23622760	Di-	(TC)8	16	201	216	CTGAACAGAACCTGACGACCT	59.36	TTTGCTTAGCAGAGCAGGGT	60.154	153
chr1	chr1:23629611-23630011	Di-	(TC)11	22	201	222	TTGAACAGAACCTGACGACCT	59.754	TTTGCTTAGCAGAGCAGGGT	60.154	153
chr1	chr1:23642735-23643135	Penta-	(TTTTC)5	25	201	225	AACCTCCCGAGCTCTAAACC	59.713	GTCCCCAGTGGTGAAAAAGA	59.943	189
chr1	chr1:23673125-23673525	Di-	(AT)10	20	201	220	TTGGGTCACACACCTAAGCA	60.152	GCCAAGCCCAATAATCACAT	59.791	182
chr1	chr1:23707428-23707828	Di-	(AT)11	22	201	222	TTGGGACACACACCTAAGCA	60.152	GCCAAGCCCAATAATCACAT	59.791	151
chr1	chr1:23823640-23824040	Di-	(AT)9	18	201	218	GGGTTATGTTCTTCCGAGGG	60.683	AATAAATTGCTACAGAAGCGACA	58.176	191
chr1	chr1:23856750-23857150	Di-	(TA)12	24	201	224	AAAATTTGCGGAAATGAACC	58.922	GACCGGCCAAAGATTCGATA	62.207	150
chr1	chr1:23903864-23904264	Di-	(TC)9	18	201	218	AGCTCGAAAGCTCTGACAAAA	59.392	CGAGAAACTCAACCTCAGGG	59.837	157
chr1	chr1:23929401-23929801	Di-	(CT)9	18	201	218	GAATGACAATCAACCCAAGTCA	59.836	TCCACAAACAACACTTTGGG	59.435	150
chr1	chr1:23939109-23939509	Di-	(TA)15	30	201	230	AAAAACGAACCGAACCAAAC	58.973	AAGCACATTGGGTTTTCGG	60.878	151
chr1	chr1:23991972-23992372	Di-	(TA)11	22	201	222	AAACACCGTCAATGACTAAATATGAA	60.065	TGTTGGTTAGGGAAATTGGC	59.801	156
chr1	chr1:23993018-23993418	Di-	(TC)13	26	201	226	CGGTGGGTATGTCTAAACCG	60.241	GGATTGAAGGCTTACCACGA	60.074	176
chr1	chr1:24016594-24016994	Di-	(TA)8	16	201	216	TTAACCCCGATTATAGTGCGA	59.464	AAAGTGGTTTGAGGGTAAAGTCA	59.098	193
chr1	chr1:24017220-24017620	Di-	(AT)10	20	201	220	AACGTAGCCCAAAATGCAAG	60.131	ATGAACATCTGTCGCATCCA	60.08	163
chr1	chr1:24022900-24023300	Di-	(TA)13	26	201	226	TCAACAACACCAAAAGAAAGAGA	58.914	AACGGCATTTCAACTTGGAT	59.434	167
chr1	chr1:24024451-24024851	Di-	(AT)9	18	201	218	TTGGGAACCACTTAACCACC	59.688	GCCTGATGGACCGGTATAAG	59.41	194
chr1	chr1:24029733-24030133	Di-	(AT)9	18	201	218	CAATTCATGAAGCCTGCTGT	58.877	CAACATATTGGTGTGTGGGC	59.697	181
chr1	chr1:24043458-24043858	Di-	(AT)10	20	201	220	GGATCTTGAACCCACGTGAT	59.786	TCCACTGGTCTAATGGCGTT	60.517	150
chr1	chr1:24067878-24068278	Di-	(AT)11	22	201	222	ACTTGATCCGCTTGAGATGC	60.37	GGAGTAATGGGGGCGTTATT	60.041	181
chr1	chr1:24149321-24149721	Penta-	(ACACG)6	30	201	230	ATTGTCGAATGGGAACGAAC	59.797	TGTGGTTCTGCGCTACTTTG	60.05	187
chr1	chr1:24150316-24150716	Tri-	(TCT)7	21	201	221	CCATTTTGCTGGTCCAGTTT	59.971	GTAGCTCCATAAGGCGATGG	59.691	196
chr1	chr1:24165754-24166154	Di-	(TA)9	18	201	218	GACACGTGGACGTGCTTAGA	59.905	TCATCCATTTTAACTTTGACAACA	58.589	191
chr1	chr1:24213680-24214080	Di-	(CA)14	28	201	228	TTTTCAACGACACATTCCCA	59.941	TTGTGCATGAGGACCAGAGT	59.261	157
chr1	chr1:24273862-24274262	Di-	(TC)15	30	201	230	TAATCACCTTAGCGGTTCGG	60.089	TTTACGCAGCCACTTGTGAG	60.05	165
chr1	chr1:24301794-24302194	Di-	(TA)8	16	201	216	AAATGGTAACGACTGAATGATGG	60.122	ACATATACTACGGGTGTAAATGGTAA	57.23	150
chr1	chr1:24319955-24320355	Di-	(AT)9	18	201	218	TGGTGACCATATGCTTCACATT	60.257	ATATTTTTGGTCGGAATTGCAT	59.593	150
chr1	chr1:24322936-24323336	Tri-	(CAA)7	21	201	221	ACCCCATCACCGTAGCCTAT	60.599	AAATCGAATTGTCTCACTGGG	59.042	190
chr1	chr1:24349858-24350258	Di-	(TC)8	16	201	216	AACGAACAGAACTTGACGACC	59.247	TTTGCTTACCAGAGCAGGGT	59.875	153
chr1	chr1:24362860-24363260	Di-	(AT)12	24	201	224	CGTCTAGGCCGCGTTTTAT	60.237	AGCAGAATCCGACAGAACAGA	60.005	190
chr1	chr1:24380183-24380583	Di-	(AT)8	16	201	216	GCTACGCGAGTGGCATTTAT	60.259	CGCTGGAGAAATAGATCGGA	60.309	187
chr1	chr1:24385290-24385690	Di-	(TA)8	16	201	216	GATTATCTCGGCCCTCATCA	59.998	CTGTTCGTAGTCCGGGGTTA	59.986	186
chr1	chr1:24414922-24415322	Penta-	(GAAAA)6	30	201	230	TTCCTCCCCCAGACTTATCC	60.264	GTAAACGAGCGCTTAGTGGG	59.904	179
chr1	chr1:24417505-24417905	Penta-	(GAAAA)6	30	201	230	TTCCTCCCCCAGACTTATCC	60.264	GTAAACGAGCGCTTAGTGGG	59.904	179
chr1	chr1:24420088-24420488	Penta-	(GAAAA)6	30	201	230	TTCCTCCCCCAGACTTATCC	60.264	GTAAACGAGCGCTTAGTGGG	59.904	179
chr1	chr1:24422671-24423071	Penta-	(GAAAA)6	30	201	230	TTCCTCCCCCAGACTTATCC	60.264	GTAAACGAGCGCTTAGTGGG	59.904	179
chr1	chr1:24425254-24425654	Penta-	(GAAAA)6	30	201	230	TTCCTCCCCCAGATTTATCC	60.089	GTAAACGAGCGCTTAGTGGG	59.904	180
chr1	chr1:24427838-24428238	Penta-	(GAAAA)6	30	201	230	TTCCTCCCCCAGACTTATCC	60.264	GTAAACGAGCGCTTAGTGGG	59.904	180
chr1	chr1:24430422-24430822	Penta-	(GAAAA)6	30	201	230	TTCCTCCCCCAGACTTATCC	60.264	GTAAACGAGCGCTTAGTGGG	59.904	179
chr1	chr1:24433004-24433404	Penta-	(GAAAA)8	40	201	240	TTCCTCCCCCAGACTTATCC	60.264	GTAAACGAGCGCTTAGTGGG	59.904	190
chr1	chr1:24435597-24435997	Penta-	(GAAAA)6	30	201	230	TTCCTCCCCCAGACTTATCC	60.264	AAACGAGCTTAGTGGGAGGC	60.763	176
chr1	chr1:24438179-24438579	Penta-	(GAAAA)6	30	201	230	TTCCTCCCCCAGACTTATCC	60.264	AAACGAGCTTAGTGGGAGGC	60.763	176
chr1	chr1:24440761-24441161	Penta-	(GAAAA)8	40	201	240	TTCCTCCCCCAGACTTATCC	60.264	GTAAACGAGCGCTTAGTGGG	59.904	190
chr1	chr1:24443356-24443756	Penta-	(GAAAA)8	40	201	240	TTCCTCCCCCAGACTTATCC	60.264	GTAAACGAGCGCTTAGTGGG	59.904	190
chr1	chr1:24445950-24446350	Penta-	(GAAAA)8	40	201	240	TTCCTCCCCCAGACTTATCC	60.264	GTAAACGAGCGCTTAGTGGG	59.904	190
chr1	chr1:24448544-24448944	Penta-	(GAAAA)6	30	201	230	TTCCTCCCCCAGACTTATCC	60.264	GTAAACGAGCGCTTAGTGGG	59.904	180
chr1	chr1:24451127-24451527	Penta-	(GAAAA)6	30	201	230	CAAAAACCGATGAAAAACCAA	59.834	GACGAAGTCCAAACCTCTCG	59.844	174
chr1	chr1:24453714-24454114	Penta-	(GAAAA)7	35	201	235	CAAAAACCGATGAAAAACCAA	59.834	GACGAAGTCCAAACCTCTCG	59.844	179
chr1	chr1:24456303-24456703	Penta-	(GAAAA)6	30	201	230	TTCCTCCCCCAGACTTATCC	60.264	GTAAACGAGCGCTTAGTGGG	59.904	180
chr1	chr1:24458887-24459287	Penta-	(GAAAA)6	30	201	230	TTCCTCCCCCAGACTTATCC	60.264	GTAAACGAGCGCTTAGTGGG	59.904	180
chr1	chr1:24461471-24461871	Penta-	(GAAAA)6	30	201	230	TTCCTCCCCCAGACTTATCC	60.264	GTAAACGAGCGCTTAGTGGG	59.904	180
chr1	chr1:24464055-24464455	Penta-	(GAAAA)6	30	201	230	TTCCTCCCCCAGACTTATCC	60.264	GTAAACGAGCGCTTAGTGGG	59.904	180
chr1	chr1:24466639-24467039	Penta-	(GAAAA)6	30	201	230	TTCCTCCCCCAGACTTATCC	60.264	GTAAACGAGCGCTTAGTGGG	59.904	180
chr1	chr1:24469222-24469622	Penta-	(GAAAA)6	30	201	230	TTCCTCCCCCAGACTTATCC	60.264	GTAAACGAGCGCTTAGTGGG	59.904	180
chr1	chr1:24471805-24472205	Penta-	(GAAAA)6	30	201	230	TTCCTCCCCCAGACTTATCC	60.264	GTAAACGAGCGCTTAGTGGG	59.904	180
chr1	chr1:24474388-24474788	Penta-	(GAAAA)6	30	201	230	TTCCTCCCCCAGACTTATCC	60.264	GTAAACGAGCGCTTAGTGGG	59.904	180
chr1	chr1:24476972-24477372	Penta-	(GAAAA)6	30	201	230	TTCCTCCCCCAGACTTATCC	60.264	GTAAACGAGCGCTTAGTGGG	59.904	180
chr1	chr1:24479556-24479956	Penta-	(GAAAA)6	30	201	230	TTCCTCCCCCAGACTTATCC	60.264	GTAAACGAGCGCTTAGTGGG	59.904	180
chr1	chr1:24482140-24482540	Penta-	(GAAAA)6	30	201	230	TTCCTCCCCCAGACTTATCC	60.264	GTAAACGAGCGCTTAGTGGG	59.904	180
chr1	chr1:24484724-24485124	Penta-	(GAAAA)6	30	201	230	TTCCTCCCCCAGACTTATCC	60.264	GTAAACGAGCGCTTAGTGGG	59.904	180
chr1	chr1:24487307-24487707	Penta-	(GAAAA)6	30	201	230	TTCCTCCCCCAGACTTATCC	60.264	GTAAACGAGCGCTTAGTGGG	59.904	180
chr1	chr1:24489891-24490291	Penta-	(GAAAA)6	30	201	230	TTCCTCCCCCAGACTTATCC	60.264	GTAAACGAGCGCTTAGTGGG	59.904	180
chr1	chr1:24492475-24492875	Penta-	(GAAAA)6	30	201	230	TTCCTCCCCCAGACTTATCC	60.264	GTAAACGAGCGCTTAGTGGG	59.904	180
chr1	chr1:24494243-24494643	Tri-	(GAT)6	18	201	218	AAGATGGTGGGAGTGGTGAG	59.962	TTTCAAATGGCGTGACACAT	59.972	160
chr1	chr1:24525502-24525902	Di-	(TA)12	24	201	224	ACTTGATCCGCTTGAGATGC	60.37	AGTAATGGCGGCGTTATTGA	60.476	177
chr1	chr1:24538669-24539069	Di-	(AT)12	24	201	224	CTCGAAGAACGGAGATGGAC	59.803	ATTCAGCGTTATCAAGCCGT	59.736	184
chr1	chr1:24574261-24574661	Di-	(TA)15	30	201	230	GCAAAGGCAATATCTGAGGG	59.668	CCAACACGTATCCGCTTTCT	60.132	151
chr1	chr1:24582181-24582581	Di-	(AT)16	32	201	232	CCCAAAAGTACATTTTATCGGA	58.067	TGGTGCAACAGATACCTTTCTC	59.242	199
chr1	chr1:24583924-24584324	Di-	(AT)11	22	201	222	CATTTCTCCGACTCTCTGGC	59.95	TGTCTAATTTCAAAATTGTTTCCAA	59.027	199
chr1	chr1:24606416-24606816	Di-	(TA)13	26	201	226	TAGCATCTTCCAGCAACGTG	60.011	GAAAAGAACCAACTCCGCTG	59.853	177
chr1	chr1:24614076-24614476	Di-	(TA)8	16	201	216	TCCAACAATATACGTGCGTC	57.095	CCGACCTCCACCAACAACTA	60.943	184
chr1	chr1:24649185-24649585	Di-	(AT)18	36	201	236	GGTGGCGTTATTGACGTTCT	60	CCGCTTGAGATGCTGGTT	59.942	199
chr1	chr1:24654564-24654964	Di-	(TA)13	26	201	226	GATCTGATGAAGAACGTTTACCC	59.017	CCATCCTTAATTGATTCTCTTCTTT	58.365	200
chr1	chr1:24698742-24699142	Tri-	(GTT)6	18	201	218	GGCCGTCTAATAGCTGCTTG	60.003	AACAACAACAACGCAGATGG	59.615	163
chr1	chr1:24751842-24752242	Di-	(TA)12	24	201	224	CATTGGAGCTTATTGGACGAA	60.081	ATATAGAGCCCATGCCCAAC	58.884	151
chr1	chr1:24758483-24758883	Di-	(CT)8	16	201	216	TGTTGGATTGCAGGTTTTGA	60.088	TCCTTCTAGGTCGTCCCTGT	58.742	190
chr1	chr1:24760757-24761157	Di-	(AT)18	36	201	236	TTGATGTCAAGACCGTTTTCC	59.963	AGGAGCCTGCTTCAAATCAT	58.889	164
chr1	chr1:24764362-24764762	Di-	(AT)11	22	59	80	TCGAACCTGGGTGTACATGA	59.96	CAACGGTTTAGGCGCATATT	59.985	189
chr1	chr1:24764362-24764762	Di-	(AT)12	24	201	224	TCGAACCTGGGTGTACATGA	59.96	CAACGGTTTAGGCGCATATT	59.985	189
chr1	chr1:24861438-24861838	Di-	(AT)9	18	201	218	TGCTGTTGGAAAGGTAAGGAA	59.733	GGCCACAGATTTCATCCATT	59.756	182
chr1	chr1:24871476-24871876	Di-	(AT)10	20	201	220	TCTTAGTCTGGGTCGCCAAT	59.694	ACGAACAATCTCTGGTGCAA	59.293	170
chr1	chr1:24872431-24872831	Di-	(AT)12	24	201	224	ACCCCCAACAACTACCAACA	60.126	CACATCTTGTGCAGGGTCAC	60.162	169
chr1	chr1:24877641-24878041	Di-	(TA)8	16	201	216	TGGTCCACCTTTGAATTTCC	59.767	TGGGACAAATGTCAGCAGAG	59.831	150
chr1	chr1:24921833-24922233	Di-	(AT)8	16	201	216	CAAGGACAATAACAAGGCGG	60.493	TGGTTCTACATGCAAAATTTCAA	59.524	156
chr1	chr1:24972760-24973160	Di-	(TA)11	22	201	222	ATTTGGATTCGATTTTGCCA	60.268	GTGTTTTCCGGCGTTATTTT	58.989	197
chr1	chr1:24982244-24982644	Di-	(TC)8	16	201	216	TTGGCAAATCCAAGGTCTTC	60.051	TCCTTATTTGTTTGGGCCTG	59.931	173
chr1	chr1:24995272-24995672	Di-	(TA)9	18	201	218	GGGAAGATTAAAAGATAATTGAACA	57.07	GGTATTTCCCGGCGTTATTT	60.042	161
chr1	chr1:25007448-25007848	Di-	(TC)8	16	201	216	ATCGTTGGTCCCAGCATAAG	59.955	CGTGGCAATTAAGGAGGAAA	60.067	197
chr1	chr1:25029915-25030315	Di-	(AT)12	24	201	224	ATCCTTAAGCGCTTCCACTG	59.476	CTTGTACCTGGACATGCTCTTG	59.797	191
chr1	chr1:25081195-25081595	Di-	(AT)10	20	201	220	TTTTTCTATTTTTCTCGTTTACCC	57.234	ACGAAATTGGCAAAATGACC	59.807	200
chr1	chr1:25086930-25087330	Tri-	(AAT)6	18	201	218	TTCTCAAAAAGACGACGCTC	58.228	CCAATCTTTTTCGTCTTCCG	59.679	153
chr1	chr1:25099688-25100088	Di-	(AT)11	22	201	222	AAGCGAACAAAAGTCAAACCA	59.777	TCATTGTCAATAAATGAGCAGTTG	59.188	151
chr1	chr1:25116339-25116739	Di-	(AT)10	20	201	220	GAGAGCAACACCCAACCATC	60.52	TGGCCCAAAATAACATCTCA	58.965	200
chr1	chr1:25185814-25186214	Tri-	(TCT)8	24	201	224	TAAGAACATCGATCGGCACA	60.22	TCAGGCCAGAAACAGAGGAT	59.803	159
chr1	chr1:25277961-25278361	Di-	(AT)13	26	201	226	ACATCACGATGTGGGAGACA	59.962	ACTTACCGCGGTTACAATCC	58.976	191
chr1	chr1:25345423-25345823	Tetra-	(CAAG)5	20	201	220	GCAATTGTGCCAATGTATGC	59.967	CTTGCTTGCTTGCTTGATTG	59.752	195
chr1	chr1:25348979-25349379	Di-	(TA)11	22	201	222	ACATGCGCGGGATATAATCT	59.42	TGTGGAGATGATGGCTCTGT	59.212	150
chr1	chr1:25387104-25387504	Tetra-	(TTCT)5	20	201	220	TTTGGGGTCTATAAGGGTTAGC	58.588	GAATAGTGTCAACATGGACGATCT	59.42	155
chr1	chr1:25397063-25397463	Di-	(TC)9	18	201	218	TTTGAGCGCTCTTTCTCACA	59.864	ACGAAGGTAACTCGCTTGGA	59.875	172
chr1	chr1:25421282-25421682	Di-	(AT)10	20	201	220	CCCCAAAAGCTCTTTAAGCA	59.469	TCCAATTCCAACTTGAAGCC	60.051	163
chr1	chr1:25432707-25433107	Di-	(AT)8	16	201	216	TCGGGTATTTTGGATCTTGTG	59.809	GGTGCTTCTGAACAAGACATTG	59.78	200
chr1	chr1:25435540-25435940	Tri-	(GAT)7	21	201	221	GCAGACATGTGACAGAGGGA	59.827	ACGCTATTGAATCCCAAACG	59.96	195
chr1	chr1:25505986-25506386	Di-	(TA)8	16	201	216	TCAAATAGCCAAAATTTCCTTCA	59.961	TGTAGTTTGGCTAATCCGAAAA	58.806	194
chr1	chr1:25527081-25527481	Di-	(AT)13	26	201	226	GAAGAGATCCACACCGGGTA	59.927	TGTTAACAACGCGAAAAATTC	57.898	152
chr1	chr1:25595401-25595801	Tri-	(TTC)7	21	201	221	TTTTCCTTATTTCTCACGAGCTG	59.906	TTGCGCTTTATGTTTCAACG	59.88	151
chr1	chr1:25622335-25622735	Di-	(TA)8	16	201	216	CACTCTTATATCCACATCACACTTTG	59.058	CTCCGGTAAGTGGTCAGTCC	59.574	183
chr1	chr1:25650622-25651022	Di-	(AT)14	28	201	228	TAAGTCCAAGCGAGTTGACG	59.072	ATTTCCGACCTCGAGTTTCA	59.67	151
chr1	chr1:25807022-25807422	Di-	(AT)9	18	201	218	GCCAAAATTTCGACACACAT	58.477	CCGATCTGGTTATGCTGGTT	59.955	200
chr1	chr1:25833348-25833748	Di-	(AT)17	34	201	234	TTTTCAGGTGTTGTGCTTTCC	60.139	ATTTTTGGGGTAGACCTGCG	61.217	153
chr1	chr1:25851468-25851868	Di-	(AT)9	18	201	218	TCATAGTGCTTCAATGGGCA	60.22	TGGATAATCAAGGGGGAGTG	59.744	159
chr1	chr1:25853224-25853624	Di-	(AT)8	16	201	216	AACCCCGATAAAGACCTTGG	60.18	CGTCCAGAAGACGAACATGA	59.831	173
chr1	chr1:25888337-25888737	Tetra-	(TTGT)5	20	201	220	TGAATGGAATGTGTGTCGTC	57.85	GCTCCAGACCAAGACGTAGG	59.867	190
chr1	chr1:25919106-25919506	Tri-	(TGA)6	18	201	218	CCGATGGCAAATATTTCTGG	60.281	CATCTTCTGGTTCCGCATCT	60.218	175
chr1	chr1:25933805-25934205	Di-	(TA)9	18	201	218	AGCAGTTGCGGTTAAGGTGT	59.803	TAACCGCGAGACCAGAGACT	60.012	172
chr1	chr1:25954545-25954945	Tetra-	(CTTG)6	24	201	224	CTTGCTTGCTTGCTTGATTG	59.752	GTGCCAATGTATGCCCTTTT	59.829	188
chr1	chr1:25957638-25958038	Di-	(TA)8	16	201	216	AATGGAGAAAGCCCACACAC	59.973	CCAATTTTGTCCTTTGTTTTAACT	57.853	191
chr1	chr1:26073865-26074265	Di-	(AG)10	20	201	220	ATTTGTTGGGCCTAGGCTTT	59.966	CCACTTCAAATATGCAAATCCA	59.832	158
chr1	chr1:26116791-26117191	Di-	(TA)10	20	201	220	TATTAGACCATCCCCATCGC	59.745	CTGCTGCCACGTCATTTAGA	60.011	153
chr1	chr1:26138973-26139373	Di-	(AT)19	38	201	238	CCGTGGAATCTTGCAGGTAG	60.647	GGACCCAAATTCACGCTAAA	59.938	194
chr1	chr1:26140520-26140920	Di-	(TA)9	18	201	218	TGTGCGGAGCTGTAAAATGA	60.401	TTCGTGGATATGGTTTCAAAAG	58.987	170
chr1	chr1:26141154-26141554	Tri-	(CAT)8	24	201	224	TATCCGGCTCATCTTCCAAC	60.036	TCAACAAGGGCCGTCTTTAC	60.11	150
chr1	chr1:26164038-26164438	Di-	(AT)14	28	201	228	GCAATCCGTTGCAAAAGTCT	60.257	TCAACGATAAATATTCACCAAACTAAA	59.339	158
chr1	chr1:26216269-26216669	Di-	(TA)10	20	201	220	GGTGAACACCAACCAATGTG	59.701	AAAGTACGGAACGGCCCTAT	59.856	167
chr1	chr1:26216967-26217367	Di-	(TA)12	24	201	224	TGTGGCCCTCTAATTTGAGAAT	59.966	GCAAGCAAATTTTTGAGACG	58.558	158
chr1	chr1:26263561-26263961	Di-	(AT)10	20	201	220	TGCGCGGGATTTTATTTTTA	60.395	TTAGAGTGGGTGTGTGCGAG	59.897	164
chr1	chr1:26273467-26273867	Di-	(AT)14	28	201	228	GGCGCACATTTAAACCAAGT	60.003	CGGGTACTTCACCTTCATCA	58.569	163
chr1	chr1:26295142-26295542	Di-	(AT)8	16	201	216	CCCAAGCCTAGCTAAGGTCA	59.471	AATCCGCCTTTCTCGATCTT	60.173	153
chr1	chr1:26342884-26343284	Di-	(AT)10	20	201	220	TCACATGGGACTAGGAACGA	59.086	ATGCATGTGGTTTGAGTCCA	59.967	150
chr1	chr1:26435312-26435712	Di-	(CT)8	16	201	216	AGCTCGAAAGCTTGGTGAAA	60.132	TTAACGACCTCAGAGAGGGG	59.28	175
chr1	chr1:26441126-26441526	Di-	(TA)9	18	201	218	GGTGGCGTTATTGACGTTCT	60	CTCGTGTACGGGTACGGAAT	59.875	200
chr1	chr1:26522353-26522753	Di-	(AT)20	40	201	240	GCTTAGGAGTCCCACGATTG	59.694	GGCGAGATTGGTCGTTTTAT	59.046	182
chr1	chr1:26531824-26532224	Di-	(AT)18	36	201	236	TGCTTCTTGTTTCTGATTAAAAAGT	57.887	GCAAAATCGTATCCGAACAA	58.627	200
chr1	chr1:26562704-26563104	Di-	(AT)9	18	201	218	GATGTAATCATGGGCCATCC	59.982	TGCCAAAATTTTCGACACATA	59.063	165
chr1	chr1:26687481-26687881	Di-	(TA)9	18	201	218	TGATTGTAGATCAACCCTCCAA	59.429	TAATCAGATAAATGGGCGGC	59.892	150
chr1	chr1:26715681-26716081	Di-	(TC)8	16	201	216	GGGGAGGGTACAACATTTTT	57.759	CTACGTTTCCCTCGACGTGT	60.171	200
chr1	chr1:26722498-26722898	Di-	(AT)12	24	201	224	GGCCATCTTTTGATCTTGGA	60.014	CCCAAAATTCGACACACACA	60.404	162
chr1	chr1:26794948-26795348	Di-	(TA)10	20	201	220	TTGAGGTCACGGTCACTGAG	59.864	TCATTACATCATCATATTTGCAGTT	57.69	187
chr1	chr1:26800314-26800714	Di-	(TC)9	18	201	218	CTACAGGAAAGGAGGAACCG	58.787	GAGGCGGTTGATATGAGATAGG	59.951	150
chr1	chr1:26806213-26806613	Di-	(AT)9	18	201	218	ATAGGGTTTCGACTCCCCTG	60.319	TGTCACCGGTGTTATCAAGG	59.415	181
chr1	chr1:26841540-26841940	Di-	(AT)11	22	201	222	CCTTTGGCCAACTCGATAAC	59.569	ATTTGCGGAAATGAACCAAA	60.302	174
chr1	chr1:26898288-26898688	Tri-	(TAT)9	27	201	227	CAGCATTGATGGATGTGGAG	60.072	GACAAAAAGCCCACCTTCAA	60.088	182
chr1	chr1:26925042-26925442	Di-	(AT)10	20	201	220	AAATCTCTCCAACGGTCACG	60.111	ATTCAGGTATCGGTTCGGGT	60.578	169
chr1	chr1:26954840-26955240	Di-	(AT)9	18	201	218	CGGGTTTCGGGAAGACATTA	62.083	ACACCAAAACCCACTCCAAA	60.246	199
chr1	chr1:26994561-26994961	Di-	(TA)8	16	201	216	CCAATAGTCAGCCCGAAAGA	60.206	CACGGAGTGAGCACCTAACA	59.897	189
chr1	chr1:27052184-27052584	Di-	(AT)13	26	201	226	TTCATTCCACCATTAAAACCG	59.685	GAGAATTTCGAAGAAGTGCGA	59.583	154
chr1	chr1:27055244-27055644	Di-	(AT)18	36	201	236	GAAATTTTCATTAGAAGAACCTCACTT	58.834	TGAACAGCATAATGTCGGATTT	59.479	200
chr1	chr1:27109555-27109955	Di-	(TA)8	16	201	216	CGATCACGCCACTAAAACAA	59.729	TCCCAACATGCAGACCTCTA	59.241	200
chr1	chr1:27196785-27197185	Di-	(TA)8	16	201	216	CAGTTTCAAAAGTGAAATCATGC	58.8	AAAATCGGGCCCTAAAACC	60.137	155
chr1	chr1:27203995-27204395	Di-	(TA)8	16	201	216	TTCGGTTCGGTTTGGTTTTA	60.327	AGGAATTAGGGGTGGAAAAA	57.528	165
chr1	chr1:27223566-27223966	Di-	(AT)17	34	201	234	AGTCCGCCAATCTAAACCCT	59.962	CCTATCGTATTCGGGGGAGT	60.166	159
chr1	chr1:27265607-27266007	Tri-	(ATT)7	21	201	221	TCAGGCAGAGATCGAAAGGT	59.95	TTGGAAGCTTGTGAGTTGTGA	59.475	200
chr1	chr1:27278916-27279316	Di-	(AT)19	38	201	238	AACGTCAAAGCCTCCAAAAA	59.724	AAAAACAAATTGCTATGTTTCACA	57.885	157
chr1	chr1:27347148-27347548	Tri-	(TCA)9	27	201	227	TTTGCAAGGACTCTGGACCT	59.844	ATGGAAGCGCCCAGTAAGTA	59.73	198
chr1	chr1:27386996-27387396	Di-	(AG)9	18	201	218	CAAGAGTGTTGTTGCCGTTG	60.338	GGCTCACAGGGAACTTCAGA	60.386	171
chr1	chr1:27414904-27415304	Tetra-	(TAAT)5	20	201	220	AATAACGGGAAATTCCGAGG	60.143	GACGCCGAAAAATCCTAAAA	59.189	167
chr1	chr1:27536037-27536437	Hexa-	(GAGCAG)5	30	201	230	CTCGAGAGACCGCACCTACT	59.622	ACGTGAGAGTGGTACTCGGG	60.174	190
chr1	chr1:27571346-27571746	Tri-	(CCT)6	18	201	218	TATCGCCGTTATCGTGTTCA	60.096	GGGAGGAGAGGAGCAGTAGG	60.349	167
chr1	chr1:27629845-27630245	Di-	(AT)10	20	201	220	CGATTTTTGGTTCATTCGGT	59.801	TTGGTAGAAAGTTAAAACAACCAGA	58.424	178
chr1	chr1:27739438-27739838	Di-	(AT)10	20	201	220	AAAGCCGTCCATGTGATTTC	59.939	CGGAGTAAAGGTTATGCCTCC	59.973	163
chr1	chr1:27783501-27783901	Tri-	(TTA)6	18	201	218	TGGTCCAACTTCATTTTGTGC	60.919	TTGAAATATCCATTTTGCCATT	58.369	198
chr1	chr1:27814770-27815170	Di-	(AG)8	16	201	216	TTCTAGGTCGTCGGGTTCTG	60.246	TGGATTGCAGGTTTTGATTG	59.518	172
chr1	chr1:27827934-27828334	Di-	(AT)12	24	201	224	AGCCACAACGACCAACTTTT	59.639	ATAGGGTTTAGGATTGCGCC	60.3	169
chr1	chr1:27859551-27859951	Di-	(CT)10	20	201	220	TCCTCCTTTTTCACCACGAG	60.224	GGGAGAAGAATTCGGTCTGA	59.213	194
chr1	chr1:27877610-27878010	Di-	(AG)8	16	201	216	GATCAACCCACAGGAGAAGG	59.505	CTGCAAAAATCAAGCACAGC	59.614	168
chr1	chr1:27883749-27884149	Tri-	(ATG)7	21	201	221	AAGAAATAGGTCCCAACGCC	60.32	AATCCACCTGGTTACCCTCA	59.259	195
chr1	chr1:27908494-27908894	Di-	(TA)8	16	201	216	CCTCGTGTAGGGGTATGGAA	59.807	CGGCGTTATTGACGTTCTTT	60.131	195
chr1	chr1:28025409-28025809	Tri-	(TTA)7	21	201	221	ACTTCTAATGGGGGTGCCAT	60.578	GGTCCGCGACTTTATGGTAA	59.96	157
chr1	chr1:28038680-28039080	Di-	(AT)11	22	201	222	TCAAGTTTCCAAAAACGTGTAAAA	59.951	AAAATGTTTTTGCCTAAACAAAGC	59.953	176
chr1	chr1:28049804-28050204	Tri-	(AAC)10	30	201	230	CCAATGCATGGTAAAATTGC	58.89	GATTTCAGCACACAAGTCGC	59.45	187
chr1	chr1:28053421-28053821	Di-	(TA)15	30	201	230	TGAACAACAAACAAAAGGTTGG	59.913	CGGTTAACTTGAAGGTCGGA	60.103	191
chr1	chr1:28071636-28072036	Tri-	(CTT)6	18	201	218	TTTGTTTTGCGATTATGCCA	60.074	GAAGCTCGTCGATCAAAACC	59.82	153
chr1	chr1:28078046-28078446	Di-	(AT)11	22	201	222	CGATAATTCGACCGATCCAC	60.296	GCCTTAGGAGAAGAGGAGGC	59.559	168
chr1	chr1:28080666-28081066	Di-	(AT)16	32	201	232	AGCTAGCCCAAAAATTCGAG	58.605	TGCTGAGGAGGTATCTTCTGTTT	59.424	200
chr1	chr1:28085700-28086100	Di-	(TA)16	32	201	232	AACTCGTGTCTGATGGTTCG	58.725	CATGTTGTCACGGTTATCGG	59.84	180
chr1	chr1:28086979-28087379	Di-	(AT)16	32	201	232	TTGCGAGTGGAAAACATCAA	60.234	GAGAAGGACAAGGAAAAATCTAGG	58.876	200
chr1	chr1:28089907-28090307	Di-	(AT)10	20	201	220	CATAACAATCGGCGCAAGTA	59.725	GCCGGGTTTTAGTATTAACGG	59.755	157
chr1	chr1:28091166-28091566	Di-	(AT)10	20	201	220	ATATACACCTGGTTGTGACTAAACAT	57.212	CCACAGCCGTATAATCTTTGC	59.622	198
chr1	chr1:28097880-28098280	Di-	(TA)12	24	201	224	GCAGAAGGAAGAACAGACGG	59.989	CATAAGCTTCTTGGGCGAAC	59.845	185
chr1	chr1:28099846-28100246	Di-	(TA)11	22	201	222	TGAGAGGAGAATCCTAAAGTCCA	59.357	TCCGCATAACCATCTATTCG	58.601	183
chr1	chr1:28129857-28130257	Di-	(TC)8	16	201	216	GCAATTGCAACAAACAAAAA	57.357	GCGCAGAAAAGGAAATATCG	59.816	172
chr1	chr1:28145146-28145546	Di-	(CT)8	16	62	77	ACGAACTCACAACTTTCCCC	59.04	TGAGGGAGAGAGAGATCGGA	60.024	165
chr1	chr1:28145146-28145546	Di-	(TC)8	16	201	216	ACGAACTCACAACTTTCCCC	59.04	TGAGGGAGAGAGAGATCGGA	60.024	165
chr1	chr1:28165084-28165484	Di-	(AT)9	18	201	218	ACATTCCAGCAGCTACGGTT	59.763	AGCCGTCTTCTGGAGATCAA	59.95	154
chr1	chr1:28245664-28246064	Di-	(AG)10	20	201	220	GGTCGCGTGAAGGCTAAATA	60.23	AGAAGGGCAAGATGCTTGAA	59.955	157
chr1	chr1:28335619-28336019	Di-	(AT)10	20	201	220	TTGAACCCAAGTAGGAAAATGA	58.603	CTCCGCAAGAAAAGATGACG	60.904	193
chr1	chr1:28347702-28348102	Di-	(TA)20	40	201	240	TGTTTGATCTTTTTGTGATTGATG	59.033	GCAGAAACGAAACATTTGGAA	60.103	156
chr1	chr1:28366206-28366606	Di-	(TA)19	38	201	238	CCCACGGGATTTTTACAAGA	59.795	TCCAAGGTAGAATCAAGGGTG	59.038	194
chr1	chr1:28398506-28398906	Tri-	(AAG)6	18	52	69	ATATAAAGCCCAGGCCCAAC	60.171	ACATTGGAGCTTTTTGGACG	60.11	152
chr1	chr1:28398506-28398906	Di-	(AT)8	16	201	216	ATATAAAGCCCAGGCCCAAC	60.171	ACATTGGAGCTTTTTGGACG	60.11	152
chr1	chr1:28445659-28446059	Di-	(AT)9	18	201	218	TTCGATTAGGGTTGAGCGTC	60.214	CCGTTCGGTTTGAATTAAGG	59.447	158
chr1	chr1:28469082-28469482	Di-	(AG)8	16	201	216	CCCACGGGAATTTTATCAGA	59.756	GCAAATCCAAGTTAGAATCAAGG	59.175	178
chr1	chr1:28477091-28477491	Tri-	(GAT)6	18	201	218	CCAAGGGAGATGGATGAAGA	60.003	ATGCGATTTGTGTACATGCC	59.43	189
chr1	chr1:28485541-28485941	Tri-	(TTG)6	18	201	218	TTGGCGTAATCAACTTGTGC	59.735	ATGGGGGACAACAACAACAT	59.95	166
chr1	chr1:28508757-28509157	Tri-	(TAT)6	18	201	218	TGACATATGAATTTGGTTTTAACG	58.072	CGTCATCCTGGACCATAGATA	57.501	200
chr1	chr1:28613596-28613996	Di-	(AT)12	24	201	224	TTTTGCGATTTCTCATTTATTCTT	58.456	GAAAATTGTCGCCATTTAATTT	57.311	155
chr1	chr1:28614206-28614606	Di-	(AT)11	22	201	222	AATGGCAATGCATGTAATAAACT	57.69	GTCATAAGGTGTGACCGGCT	59.997	162
chr1	chr1:28618125-28618525	Di-	(TA)10	20	201	220	GGCCGAATACATGGAAATTG	60.153	TGTGCTAAAGAGAGATGATGGG	59.336	157
chr1	chr1:28713252-28713652	Di-	(AT)8	16	201	216	GTACCTGCGTGTGGGTTTCT	60.035	CGCGGGTCAGAACCTAGTAT	59.218	170
chr1	chr1:28720477-28720877	Di-	(AT)10	20	201	220	GGTGAGATCTGCCAGGAAAA	60.195	TCCTGAAAAAGTTTGGGACG	60.081	197
chr1	chr1:28736629-28737029	Di-	(TA)10	20	201	220	TTCTTTGGGACTGTTTTTGTCA	59.626	CAATAATGATGCGTCCATGC	59.921	150
chr1	chr1:28738953-28739353	Di-	(AT)14	28	201	228	TTTGCCATCAAAAACACCAA	59.946	CAGATTGGTGAATGTCCGTG	59.96	155
chr1	chr1:28746962-28747362	Di-	(AG)11	22	201	222	CCGAAGAGTGAGAAAAAGCG	60.125	TGAGTTCGCCCAAAGTTTCT	59.853	153
chr1	chr1:28779013-28779413	Di-	(TA)9	18	201	218	TGGGATCCAACTCCGAATAA	60.266	TGTCCAATTTTAGTTTTTGTGACAT	58.935	160
chr1	chr1:28884693-28885093	Di-	(AT)18	36	201	236	CCATGCATGCCCTCATCT	60.616	TAAGGGATGGACATATTTTCCG	60.036	150
chr1	chr1:28892053-28892453	Di-	(CT)9	18	201	218	CCCTAACAACAGCAACGACA	59.758	CGTCGAAGGGAGAGAGAGAG	59.275	197
chr1	chr1:28904339-28904739	Di-	(TA)9	18	201	218	GCCTGTTTGTGTGAATGGTG	60.008	AAGTGCTCAAGGCAGGAAAA	59.993	176
chr1	chr1:28965719-28966119	Di-	(AT)13	26	201	226	CGAATATCCGGATTTACACCA	59.668	GCCCAGCTTGAGATTCTTTG	59.955	199
chr1	chr1:28967870-28968270	Di-	(AT)16	32	201	232	ATCGGAGCGGATATCAGAAA	59.628	TTAGAGATTCGATTGGTTATCTACTTT	57.399	153
chr1	chr1:28973412-28973812	Di-	(TA)18	36	201	236	AGCCATCAGTTGGACCCTTA	59.55	GTTGGTGATTTATTTGGCCG	60.188	178
chr1	chr1:28993495-28993895	Di-	(TA)9	18	201	218	GAACAAAACCCGGTCCACTA	59.83	TTTAAATTTGAACACATCATCAATCA	59.677	150
chr1	chr1:29000446-29000846	Di-	(AT)9	18	201	218	ACATTGTAGTTTGGGACGCC	59.859	CACGTGGGTTCAAGATCCTC	60.51	188
chr1	chr1:29016010-29016410	Di-	(AT)11	22	201	222	CTTGATGAGCCTAACGGCAT	60.235	CGCTGTAACTTGACCGAACA	59.904	191
chr1	chr1:29031720-29032120	Hexa-	(AAATAA)5	30	201	230	AAGGCCCTAAACCAATCTTAAT	57.372	GGCCGAAAATTTCCGTTTTA	61.104	199
chr1	chr1:29041475-29041875	Di-	(AG)8	16	201	216	TCGACGGGGAAGTATAAACG	59.953	ATCGTCGGTAAGACGTGCTC	60.285	198
chr1	chr1:29054218-29054618	Tri-	(GTA)7	21	201	221	TCTTTGAGGGAATCTGTGCC	60.195	ATGCATATGATGGCAACCAA	59.775	154
chr1	chr1:29108502-29108902	Di-	(AT)8	16	201	216	TCTGAACCTCAACTTGTAAACCC	59.552	TTGGTAAAATTTCAACTAACCCG	59.339	150
chr1	chr1:29111441-29111841	Di-	(AT)14	28	201	228	TTCCGTCCCGCATAATTTAC	59.795	AACGGCAGACTGTTTAGGTGA	59.788	157
chr1	chr1:29143678-29144078	Tri-	(TTG)6	18	201	218	CCTAGAGAGAGGCAGCCCTT	60.11	AGCCACATTACTCGCTCACA	59.47	159
chr1	chr1:29152683-29153083	Di-	(TA)12	24	201	224	TTGTTCCGCTTGTAAGGATG	58.771	GGAGCAATGGTGGAATCGTA	60.864	195
chr1	chr1:29154074-29154474	Di-	(TA)11	22	201	222	TAAATCACGGAAAAATGCCC	59.773	TGCGTTATCAGGCACAAAAG	59.872	156
chr1	chr1:29208359-29208759	Di-	(TA)12	24	201	224	TCGATTTCCTCATGTAGGGG	59.887	TCCGAACGATTTATTCTCGG	60.031	180
chr1	chr1:29291435-29291835	Di-	(AT)15	30	201	230	CGCATACACGCGTGATAGTTT	61.08	ACGCCTTAGAAAAGTGTTCG	57.187	180
chr1	chr1:29355519-29355919	Di-	(AT)15	30	201	230	GGGCCTGATTAAAGGTGACA	59.933	TCTGAATGCCTTGACAGCAC	59.992	200
chr1	chr1:29381089-29381489	Di-	(TA)8	16	201	216	TAATTGGGTTAGGCCTGCAA	60.448	AGTCCGCGAGTCTTGTCAAT	59.874	169
chr1	chr1:29387091-29387491	Di-	(TA)10	20	201	220	AATTTTGAAAACCCGGTTCA	59.292	CCAAAAGCTAATCTGGAAAACC	59.163	160
chr1	chr1:29427721-29428121	Di-	(TC)8	16	201	216	TGCAAATCCAGGGTTCAAAT	60.309	TTCTTATTTGTTGGGCCTGG	59.931	150
chr1	chr1:29464261-29464661	Di-	(TC)8	16	201	216	TGCAAAACCAGGGTTCAAAT	60.344	TTCTTATTTGTTGGGCCTGG	59.931	150
chr1	chr1:29465049-29465449	Tri-	(TTC)6	18	201	218	CTTTAACGCCGACTTCAACC	59.747	GCCATGAATCCGAAATTGAA	60.786	182
chr1	chr1:29488605-29489005	Di-	(AT)11	22	201	222	CGGGTTTCGGAAAGACATTA	59.931	ACACCAAAACCCACTCCAAA	60.246	194
chr1	chr1:29503156-29503556	Di-	(AT)11	22	201	222	CGATTTTTGGAAAACCGCTA	60.068	CGACAGCAACGACAAAACAC	60.347	195
chr1	chr1:29604081-29604481	Di-	(TA)20	40	201	240	TCGGATTAGTTTGGTCTCGG	60.066	TGTGCGAGTGAAGTTAGGTTTG	60.339	179
chr1	chr1:29611167-29611567	Di-	(AT)14	28	201	228	ACTCAAAGGAGCAATGCTGG	60.397	TCCGCTTGAGAGGTTGTGAT	60.801	175
chr1	chr1:29659582-29659982	Di-	(TA)19	38	201	238	CCGCACCATCTTGATGTGTAT	60.791	CTCTTCAAAGCTCTCTTCGTTT	57.207	200
chr1	chr1:29725196-29725596	Di-	(AT)11	22	201	222	CACCAAGAACCCAACGATTT	59.83	CGGGGGAGTATTAGAGCACA	60.088	186
chr1	chr1:29725843-29726243	Tri-	(TCT)7	21	201	221	GGGTTGTCCGCAAAAGTAAG	59.609	TGATGAGTCATGGTTTCCTGA	59.074	166
chr1	chr1:29731164-29731564	Di-	(AT)20	40	201	240	CACCAAGAACCCAACGATTT	59.83	TAGAGCACACAAGCCCAAGA	59.591	187
chr1	chr1:29826389-29826789	Tri-	(ATT)6	18	201	218	ATCCACCACGTAGATTTTTGG	58.823	ATCTTAGATTCGCGAAAATATTTGTAA	59.845	150
chr1	chr1:29829021-29829421	Di-	(AT)8	16	201	216	CGTCGGCTAGAGAAAATCCA	60.344	TGCATAATCGTTGCGGTTTA	60.096	163
chr1	chr1:29903090-29903490	Di-	(AG)8	16	201	216	GAGAGAGAGGGAGGCCTTGT	59.952	GGGCTCTACGGTTCAGTCCT	60.649	178
chr1	chr1:29937248-29937648	Di-	(AT)14	28	201	228	TGCATGACATCCCAGAATTG	60.481	GTGGACTGCTCGTGAGGTAA	58.882	198
chr1	chr1:30006636-30007036	Di-	(AT)19	38	201	238	CCCGTAGAGTAATCGTGCTGA	60.277	TTCTTCCCCTCTCTGCTCAA	60.065	160
chr1	chr1:30008887-30009287	Di-	(AT)17	34	201	234	TTTCTCGCTGAAGGCTATGG	60.481	CCCGAAATAGTATACAGGAATGG	58.829	155
chr1	chr1:30045567-30045967	Di-	(AG)9	18	201	218	GTAACGATCTCCACCTTCGC	59.7	TGCAAATACAACCAAACAAAGTG	59.953	189
chr1	chr1:30049718-30050118	Di-	(TA)13	26	201	226	CACCAATCCGTAGTCATGGA	59.369	GGACGTTAAGCTTACAAAGCCA	60.643	191
chr1	chr1:30120709-30121109	Tri-	(AAT)6	18	201	218	TGGAGAGATCTAAGAGCATCCG	60.856	CATGCATCAACAATGAGTCG	58.649	176
chr1	chr1:30124833-30125233	Di-	(AT)11	22	201	222	CGTGGAATAAGAGTGGGTTAGTT	58.642	TGAAGAAGGAAAATGTTAAGAAAAA	57.762	200
chr1	chr1:30152041-30152441	Tri-	(AAT)6	18	201	218	TGGAGAGATCTAAGAGCATCCG	60.856	CATGCATCAACAATGAGTCG	58.649	176
chr1	chr1:30156235-30156635	Di-	(AT)10	20	201	220	TCGTGGAATAAGAGTGGGTT	57.113	TGAAGAAGGAAAATGTTAAGAAAAA	57.762	200
chr1	chr1:30214136-30214536	Di-	(TA)14	28	201	228	CGTCTCCGGATGATGAAAAG	60.594	AGAATATGGAAAACAAACCCGA	59.716	150
chr1	chr1:30225761-30226161	Di-	(AT)13	26	201	226	TGGTTTGGATAAACATTGTACCTC	59.206	GGAAGATGTTATCGATCTTTGAA	57.396	164
chr1	chr1:30297236-30297636	Di-	(GA)11	22	201	222	GAGAGAGAGAGAGAGTTGGCAGA	59.519	AGTCACGGGTGCTCTGTTG	59.881	192
chr1	chr1:30344218-30344618	Di-	(TA)8	16	201	216	GTGAAAAGTTGTTGTGCGGA	59.74	CGGATCCGGATACTTCAAAA	59.894	183
chr1	chr1:30440239-30440639	Tetra-	(TTAT)6	24	201	224	ATGAGCACGTTTTCGGTTTT	59.615	TTTCCAATCGTAGTCCGCTC	60.214	194
chr1	chr1:30446796-30447196	Tetra-	(TTAT)6	24	201	224	ATGAGCACGTTTTCGGTTTT	59.615	TTTCCAATCGTAGTCCGCTC	60.214	194
chr1	chr1:30448863-30449263	Di-	(AT)13	26	201	226	TCCAAAACATCAATCCTTTCAA	59.429	TTTACTTCAAGAGATGTCCCAGG	59.64	167
chr1	chr1:30466046-30466446	Di-	(AT)8	16	201	216	TCTTGTTGCAAAAGTGTCGG	59.881	ACACAGCCTCTCAAGCAGATT	59.105	150
chr1	chr1:30650269-30650669	Di-	(AT)13	26	201	226	TGCTCAAAATCAAAAGCTGC	59.186	CATATGAAAATATTTGATGAGGAAAA	57.746	158
chr1	chr1:30672147-30672547	Di-	(AT)10	20	201	220	CCCAACTTTAGCGTGGATTC	59.569	TTCATGTGCCTCTTATGTCAGG	60.132	158
chr1	chr1:30703244-30703644	Tri-	(GAA)7	21	201	221	GAGTGATTCCGAAAGGCTTG	59.813	CTAGACTCGGTCATCGCCTC	59.973	193
chr1	chr1:30709013-30709413	Tri-	(CTT)8	24	201	224	AATTGCGATATGCAAAAGCC	60.068	AAAGGTGACATACAAAATCTGCAA	59.939	162
chr1	chr1:30763020-30763420	Di-	(AG)9	18	201	218	CGCAGAAAACGAAATTCTCA	59.037	GCGAATCCAAGGTTAAGAACA	59.215	178
chr1	chr1:30772599-30772999	Di-	(AG)9	18	201	218	CCTGGCGCATAAAAGGAAAT	61.281	TGCGAATCCAAGGTTAAGAA	58.361	184
chr1	chr1:30808934-30809334	Tri-	(ACC)6	18	38	55	CACTACCATCACCACCACCA	60.285	GCAAGATCGAGGAAAAGCAA	60.469	200
chr1	chr1:30808934-30809334	Tri-	(CCA)6	18	201	218	CACTACCATCACCACCACCA	60.285	GCAAGATCGAGGAAAAGCAA	60.469	200
chr1	chr1:30826370-30826770	Di-	(AT)8	16	201	216	ACATACTTGGTCGGCCTGAG	60.134	AGCAATGGTGGCATTGTAGA	59.152	195
chr1	chr1:30854406-30854806	Penta-	(ATTTA)5	25	201	225	GGCCCATACGATTGTTGTTT	59.691	GGGGTCAATAACGCAGAAAA	59.938	168
chr1	chr1:30862129-30862529	Penta-	(ATTTA)5	25	201	225	GAGGGGTGAATGATACACGG	60.195	GGGGTCAATAACGCAGAAAA	59.938	189
chr1	chr1:30869694-30870094	Di-	(AT)9	18	201	218	CATGGTTAAATAACAATATAACCGCA	60.249	CCCTGGTTAATTCAAGGTTAGTG	58.98	157
chr1	chr1:30886198-30886598	Di-	(AT)13	26	201	226	AAGGTCACGTGGAAGAAGATATG	59.535	CCGAAAATGACACAACACAA	57.998	172
chr1	chr1:30923655-30924055	Tetra-	(TAAA)5	20	201	220	TTAAGTGGGATTCGGGAAAA	59.383	CTTATTCGGTCGCAGAATCC	59.668	179
chr1	chr1:31105671-31106071	Di-	(TA)10	20	201	220	AACATTGGAGCTTTTGGACG	60.11	ATAAAGCCCAGGCCTAACAAA	59.977	150
chr1	chr1:31131063-31131463	Di-	(TA)10	20	201	220	TCGGATTGCATTTATCTCCA	59.065	TTGCAACCAAAACAACACAAA	60.037	197
chr1	chr1:31157733-31158133	Di-	(AT)14	28	201	228	CTTTTGCAAATGCCTCGTTT	60.244	TTCAACACGCCACGAATATC	59.548	157
chr1	chr1:31164678-31165078	Tri-	(TGA)6	18	201	218	TCCGGCGATAATTTGAGAAC	60.038	TAAAAACGGGTTGGAGCAAG	60.103	198
chr1	chr1:31271089-31271489	Di-	(AT)9	18	201	218	CAATGATTAACATTTTTGGGGG	60.279	TTTTTCATGGTTTTAGCTAGGATTTT	59.839	156
chr1	chr1:31319928-31320328	Di-	(AT)11	22	201	222	CCATGAATGGCTTAAAGAATGA	59.078	TCGAGAACCCAAATGGAAAA	60.418	179
chr1	chr1:31334967-31335367	Di-	(AT)9	18	201	218	CCCAAAATTCGACACACACA	60.404	TAATCATGGGCCATCCTTTG	60.66	161
chr1	chr1:31353125-31353525	Di-	(TA)11	22	201	222	CAGGATTCTTGTAGTGAGAACCG	60.171	GCCTTCATCATCCTATCGCT	59.253	165
chr1	chr1:31384023-31384423	Di-	(AT)10	20	201	220	TGATGTTTCCGTTAGGGTTTG	59.847	TTCTTCTCCATATCCTCCTCACA	60.082	153
chr1	chr1:31415770-31416170	Di-	(CT)8	16	201	216	CAACAACTTTTGGACGGGAA	60.893	TGAGAGAGAGCGTCGTGTGT	59.764	151
chr1	chr1:31469498-31469898	Di-	(AT)9	18	201	218	TTGTGGTATTCACAATGACATAGG	58.811	TCTACACCGACTTAATATGTCAACAA	59.089	163
chr1	chr1:31473637-31474037	Di-	(AT)8	16	201	216	CAAATACGCAACACAATGCG	61.094	CATATCGATTACCGTTGGGG	60.031	156
chr1	chr1:31488285-31488685	Di-	(AT)14	28	201	228	ACCCGAAATACCCGAAGTTT	59.704	CTTGAACCTGGACCTGGAAA	60.081	154
chr1	chr1:31507277-31507677	Di-	(CT)11	22	201	222	TTGGCAAAGCAATCTGAATC	58.846	GATGCATGAACCTTCTCGCT	60.37	178
chr1	chr1:31507955-31508355	Tri-	(CAC)7	21	201	221	TTCCTCGGCATCCAAGTTAC	60.074	TGGTATGGGTATTGGGAGGA	60.006	199
chr1	chr1:31554345-31554745	Tri-	(TAT)12	36	201	236	TCACAAATTTTCATGGTGTTCC	59.708	TCGAACTATATCATCACCCTCG	59.067	150
chr1	chr1:31558393-31558793	Di-	(AT)8	16	201	216	TCTTGTTGCAAAAGTGTCGG	59.881	CACAGCCTCTCAAGCACATC	59.577	150
chr1	chr1:31562818-31563218	Tri-	(TCT)6	18	201	218	CTTCTTGTTTCCCAGCTTGC	59.993	TGGCAGGAATGCTGTATCAC	59.679	186
chr1	chr1:31642677-31643077	Di-	(TA)8	16	201	216	TCAACTATAGCAACAAAAGTTTTCA	57.402	TTTTTCTTATAATTTCACATCGTCG	58.727	174
chr1	chr1:31659961-31660361	Di-	(AT)10	20	201	220	AACAACCACAAACCACACCA	59.745	TGGCATTTTCAGTAATATCCCAT	59.601	171
chr1	chr1:31710902-31711302	Di-	(AT)8	16	201	216	CGCCAAACTGCAAAGTATCA	59.872	ATGTGGGTTCAAGATCCTCG	59.927	160
chr1	chr1:31740428-31740828	Di-	(AG)8	16	201	216	TCACCCACAGTAGGGGGTAG	59.837	GCTCAAAAGCTCTGTAAAAATCAA	59.152	174
chr1	chr1:31789662-31790062	Di-	(AT)14	28	201	228	CATGTGAGGTCAGTGGGATG	59.954	CGTTCCCCAACCAAAATAAT	58.67	157
chr1	chr1:31803988-31804388	Di-	(TA)9	18	201	218	TGGTGGCGTTATTGATGTTC	59.4	CTCGTGTACGGGTACGGAAT	59.875	199
chr1	chr1:31854921-31855321	Di-	(AT)15	30	201	230	TCCGCTTAATTTACAACCGC	60.095	CCAACGTTTTCTTTCTTGGC	59.724	153
chr1	chr1:31885584-31885984	Di-	(AT)19	38	201	238	GGTCACGGTCCACCATTTTA	60.615	GCAAGGAATAATCTTCAACACTACA	58.813	200
chr1	chr1:31981960-31982360	Di-	(CT)13	26	201	226	CCTAGACTGACTTTGACCCCC	59.98	GGCGACAGAGGTATGGGTAA	59.955	185
chr1	chr1:31986233-31986633	Di-	(CA)13	26	201	226	GGGAACATCGGTTGAGGTTA	59.79	AGCAAATCTTCCCCAAGGAT	59.903	160
chr1	chr1:31987558-31987958	Tri-	(AAC)6	18	201	218	AACGACAACAACGACAGCAA	60.347	TTTTCCTCTTCACTTTGGCA	58.475	199
chr1	chr1:32032886-32033286	Tri-	(AGA)6	18	201	218	GGAAAAGAATGAGAAGGAGAAGG	59.729	AGTGGGCTCCAGAATGCTAA	59.836	172
chr1	chr1:32084517-32084917	Di-	(TA)13	26	201	226	TTTAAAACACAGAATTAAGAGTAGGGA	58.147	CACTTATTGTAAAACGGAGGGA	58.188	175
chr1	chr1:32168394-32168794	Di-	(TA)11	22	201	222	AAAAAGCTCACATTCATTGTTAAA	57.206	CATCCAATTTGATAGGGGCA	60.66	183
chr1	chr1:32189712-32190112	Tri-	(GAT)7	21	201	221	AGAGAAGCTTAGCCATGCCA	60.118	AGGCCAAATTCTTGAGTCCA	59.67	160
chr1	chr1:32253337-32253737	Di-	(AT)14	28	201	228	AAAAATAATGTGCCAAATATCATGT	57.957	TCATTTAACATATGCCAACTTAAAAA	58.283	200
chr1	chr1:32311300-32311700	Di-	(AT)14	28	201	228	TGGTCCACTTCATAAAGTTTCTTC	58.738	TTTGGCTAACAATGGCATCA	60.073	187
chr1	chr1:32399376-32399776	Di-	(AT)10	20	201	220	ATATAACCACCAATCGCGGA	60.175	CCCATCCCTAAAAGCATGTC	59.387	183
chr1	chr1:32420120-32420520	Di-	(TA)11	22	201	222	GCGATTTAACCGAATACCCA	59.795	TCCCATGATTCACGGTAACA	59.774	192
chr1	chr1:32440397-32440797	Tri-	(ATC)7	21	201	221	TGCTAGGACCATGTCCCTTT	59.55	TGAGGAGGAAGAAGAGGTCG	59.525	173
chr1	chr1:32459299-32459699	Di-	(AT)20	40	201	240	CAATTGCTCCCAAACAATCC	60.309	GGCTAAGCCAACCTTACCGT	60.503	190
chr1	chr1:32468763-32469163	Di-	(TA)11	22	201	222	TTTTCCTATTTGGGTGTGCC	59.801	TCTTAGGCTTATCTCCCGCA	59.938	190
chr1	chr1:32469558-32469958	Di-	(AT)12	24	201	224	TGAAGGAATGGGGGACAATA	60.126	ATTGTTGGGTGGGATTTTGA	60.029	182
chr1	chr1:32472560-32472960	Di-	(AG)10	20	201	220	GGGAAACAACCACAAAATCG	60.206	CCTCTCTATCGTCGGACCAG	59.82	187
chr1	chr1:32501089-32501489	Tri-	(AAT)6	18	201	218	GGAAAACAGAGTTTGTTGAAACC	59.078	ATAAAAGAAAATTGGGCCGC	60.274	187
chr1	chr1:32505604-32506004	Di-	(TA)9	18	201	218	CATTGGTTCAGACTGATAGGATTT	58.586	TCTCCCTACTTGTCCGATGG	60.065	155
chr1	chr1:32529285-32529685	Di-	(TA)11	22	201	222	TCGGGATCGCGATATTAGAC	60.023	TCTCTCATTTTCTCCATAAATCTCTC	58.55	200
chr1	chr1:32530613-32531013	Di-	(AT)8	16	201	216	CGATGGTGTTCGAAGTGATG	60.112	AAAAACGAAGTTGTTGAAGCA	57.616	166
chr1	chr1:32589976-32590376	Di-	(CT)8	16	201	216	GCTTTGTCTTGCCGTTTTTC	59.867	GTAGGCGAGAAGTGGCTACG	60.037	161
chr1	chr1:32785943-32786343	Penta-	(ATTTT)5	25	201	225	AGTTTTGTGTGACTCCGGCT	59.769	GCCATGACCATTAGCAATCC	60.304	193
chr1	chr1:32825592-32825992	Di-	(AT)17	34	201	234	GCCCTGATACCACAAACGAC	60.384	CAGGTTGCCTACGGATTCTC	59.694	185
chr1	chr1:32852267-32852667	Di-	(TA)10	20	201	220	GCATTTAAACGTAATTATCACATGAA	58.565	CGGCCACCCTATCATTTACA	60.712	198
chr1	chr1:32854951-32855351	Di-	(TA)8	16	201	216	ATATATGGGCACGTGGGAGA	60.177	TTTTCGTGAAGACCGTAGCA	59.464	191
chr1	chr1:32868426-32868826	Tri-	(GAG)7	21	201	221	ATTCTTGAGCGCCATTCTTG	60.352	CCTCCTCCTCCTCCTCTTGT	59.801	173
chr1	chr1:32878318-32878718	Hexa-	(AGCAGG)5	30	201	230	CCTTTTCGAGTGACTCAGCC	59.989	GATCCACAAAAAGGACACGG	60.353	164
chr1	chr1:32945408-32945808	Tri-	(AAG)13	39	201	239	TTTCCGATTTCAAAGGATGG	59.872	TGAGGCTCCTTCAAGTGGTT	59.844	196
chr1	chr1:32993392-32993792	Di-	(CT)11	22	201	222	AAGGCTCACAGGGAACTTCA	59.844	GAGTGTGTGTTGTTGCCGTT	59.648	175
chr1	chr1:33015300-33015700	Di-	(CT)10	20	201	220	AAGGCTCACAGGGAACTTCA	59.844	GAGTGTGTGTTGTTGCCGTT	59.648	172
chr1	chr1:33034933-33035333	Tri-	(GTA)9	27	201	227	CCAATTTGATACCGCCTTGT	59.823	TGACACCGTAGAATCCTTTGC	60.125	186
chr1	chr1:33047726-33048126	Di-	(CT)11	22	201	222	AAGGCTCACAGGGAACTTCA	59.844	GAGTGTGTGTTGTTGCCGTT	59.648	175
chr1	chr1:33081644-33082044	Di-	(CT)10	20	201	220	AAGGCTCACAGGGAACTTCA	59.844	GAGTGTGTGTTGTTGCCGTT	59.648	173
chr1	chr1:33175534-33175934	Di-	(AT)8	16	201	216	TTTTAAATGTCGTGTCATTATGTCATT	59.965	CAGGCCGTCCTGTTTATTTG	60.493	173
chr1	chr1:33439077-33439477	Tri-	(ATT)7	21	201	221	GAAATCCGGAACTTGGATCA	59.871	CCTATGCCAAAGATGCGTTT	60.096	188
chr1	chr1:33445613-33446013	Di-	(AT)12	24	201	224	TGTTGTTTCAGGAAAAGGGT	57.147	CTTCTGCTTCTCCGGAACTG	60.126	158
chr1	chr1:33579072-33579472	Di-	(AT)9	18	201	218	GCTTGGACGACCTACGTGAT	60.142	CATTCAAACCAAGTCACGGT	58.469	197
chr1	chr1:33613104-33613504	Di-	(TA)14	28	201	228	TGCGGGAAATGGAAAGAATA	60.395	CCAACTCAAAATCAATTGACGA	59.975	193
chr1	chr1:33625260-33625660	Tri-	(GAA)6	18	7	24	GTGCCCGGTATTGAAAAGAA	59.938	TGCTATCCTCCGTTTCTTCC	59.269	183
chr1	chr1:33625260-33625660	Tri-	(GAA)6	18	201	218	GTGCCCGGTATTGAAAAGAA	59.938	TGCTATCCTCCGTTTCTTCC	59.269	183
chr1	chr1:33657124-33657524	Di-	(AT)12	24	201	224	GGTAATCCAAACCGATCCAA	59.622	ATATTATCCGACCCGAAGCC	60.137	152
chr1	chr1:33667574-33667974	Di-	(TA)10	20	201	220	ATTCTAATTCTCAAACCAAGAAAAAT	57.246	CTGGGCTGTGTGGTTCTACC	60.567	198
chr1	chr1:33670345-33670745	Tri-	(GAA)6	18	201	218	ATTTAACCCTAATTGCGCCC	60.168	CATATGAAACACACGCCGTT	59.469	151
chr1	chr1:33759395-33759795	Di-	(AG)8	16	201	216	CCATCAGGAAAAAGGCAAAC	59.546	TTGCAACAAACAAAACAGGTG	59.659	169
chr1	chr1:33796438-33796838	Tri-	(AAT)7	21	201	221	CTTAAGAATCCGTGACGCCT	59.336	CCCGGTGGATAAAGTTCAGA	59.926	175
chr1	chr1:33882485-33882885	Di-	(TA)10	20	201	220	GGAAGAAGCAGACGACGAAC	59.997	GCGGAGGTGTTTTATTCCAA	59.938	150
chr1	chr1:33921249-33921649	Di-	(TC)8	16	201	216	CCGACCTCACCTTCACCTAA	60.103	TGTTCTAAACCCTGGATTTGC	59.077	167
chr1	chr1:33983396-33983796	Di-	(AT)11	22	201	222	TCATAACAAATTGAAGGAAACATCA	59.775	CTCTCGGATCTTGTCATCTTGA	59.43	177
chr1	chr1:34138713-34139113	Tri-	(TTC)6	18	201	218	ATGACCGACTTAATCCGACG	59.955	TCTTCGGAATCATCAGGGAG	60.15	178
chr1	chr1:34176177-34176577	Di-	(AT)12	24	201	224	TCTTGTTGCAAAAGTGTCGG	59.881	ACACAGCCTCTCAAGCAGAT	57.607	151
chr1	chr1:34193602-34194002	Di-	(TA)16	32	201	232	TTACTTGGAAAAATCCAATTTCA	57.751	CCGTAGGATTCGGATATGGTT	60.048	171
chr1	chr1:34202822-34203222	Di-	(AT)12	24	201	224	GGGTGCAACACAACCTAAACT	59.018	CATCATATGCTTGATGTTGTTTTTA	58.211	163
chr1	chr1:34218853-34219253	Di-	(TA)18	36	201	236	CTGATTGGGATTGCACCATA	59.35	AAACGTTTGTTCTGAATCTTTTGA	59.245	178
chr1	chr1:34228359-34228759	Di-	(AT)17	34	201	234	GGATCTTGAACCCACGTGAT	59.786	CCACTGGTCTAATGGCGTTT	59.993	162
chr1	chr1:34271205-34271605	Di-	(TA)8	16	201	216	AAGAGCAACGCTGGCATTAT	59.873	TTGATCTGCTTGAGAGGCTG	59.267	188
chr1	chr1:34303486-34303886	Di-	(AG)8	16	201	216	TGCATCACAGAGTGGGGTAG	59.701	TCGAAAGCTTGGTAAAAATCG	59.372	170
chr1	chr1:34310443-34310843	Di-	(AG)10	20	201	220	GCTACCCTGTCGCAGAAAAG	60.015	TGCAAATCCAAGTTTCAACAA	59.192	185
chr1	chr1:34349409-34349809	Di-	(AG)8	16	201	216	CACCCTTGATTCTACCTTGGA	59.038	CGATCCATCCGACCTAACAT	59.773	169
chr1	chr1:34391278-34391678	Di-	(AG)8	16	201	216	TGCATCACAGAGTGGGGTAG	59.701	TCGAAAGCTTGGTAAAAATCG	59.372	170
chr1	chr1:34435397-34435797	Di-	(TA)8	16	201	216	AAGAGCAACGCTGGCATTAT	59.873	TTGATCTGCTTGAGAGGCTG	59.267	188
chr1	chr1:34453553-34453953	Tri-	(GAA)6	18	201	218	GTGCGCCTTGAAGAAGAAGA	60.657	TGTGTAGGTCGGTTTGGTGA	60.001	188
chr1	chr1:34470037-34470437	Di-	(AG)9	18	201	218	TCAAGTTTGTGCATCCCAGA	60.24	TCGAAAGCTTGGTAAAAATCG	59.372	179
chr1	chr1:34510922-34511322	Di-	(AT)11	22	201	222	TCGGAAGTTGCAAGTTGGAT	60.636	CTAAGCGTACTCGACCGACC	59.898	196
chr1	chr1:34522376-34522776	Di-	(AG)8	16	201	216	GCGACCCACGAGATTTTTAC	59.574	TCCAAGGTAGAATCAAGGGTG	59.038	177
chr1	chr1:34538452-34538852	Di-	(TA)8	16	201	216	AAGAGCAACGCTGGCATTAT	59.873	TTGATCTGCTTGAGAGGCTG	59.267	187
chr1	chr1:34566569-34566969	Di-	(AG)8	16	201	216	TGCATCACAGAGTGGGGTAG	59.701	TCGAAAGCTTGGTAAAAATCG	59.372	170
chr1	chr1:34614945-34615345	Di-	(TA)13	26	201	226	AAATCACGGAAAAATGCTCC	59.022	GGAAAGTCCACCTTGCGTTA	60.11	175
chr1	chr1:34626545-34626945	Di-	(TA)11	22	201	222	TCTTAGAATCCGACCCCCTT	59.897	CATGAGAAGTAGCACGCAGC	59.77	150
chr1	chr1:34661397-34661797	Tri-	(AAG)6	18	201	218	CCTTCTGCTCCGTTCATGTT	60.255	GAACTCCCTGATGATTCCGA	60.011	163
chr1	chr1:34695319-34695719	Di-	(AG)12	24	201	224	CAGCTTCGACTTTGTCATCG	59.591	AGCTTGAAGAACAAGCGTGG	60.571	186
chr1	chr1:34715082-34715482	Di-	(CT)8	16	201	216	CAGGACTCAATTAAAGGTTCCG	59.994	CAGTTCACAACTCTTCGCCA	60.025	150
chr1	chr1:34732986-34733386	Tri-	(GTG)7	21	31	51	GGTAGTGGTGGTGGTGTTTTT	58.732	AGCCCAATAGGACATTGGAA	59.387	200
chr1	chr1:34830051-34830451	Di-	(AT)13	26	201	226	AGATTTATTATTCACATTTATGCCATT	57.722	CACTGCTGAAATGCACATATACC	59.554	152
chr1	chr1:34831091-34831491	Di-	(AT)13	26	201	226	GTTTTGGGTATTTTGTAGGTTCA	57.213	GCATTCAGATATTCAGTTCGGG	60.821	171
chr1	chr1:34847543-34847943	Di-	(AT)8	16	201	216	AGGTTAAGGAACTGGTGGGTT	58.885	TTGTCTCGCAGAGGAGTGAA	59.701	185
chr1	chr1:34886315-34886715	Di-	(TA)9	18	201	218	ACATGAACGAGAAGGGTTGG	59.966	ACGAATCGGAGCGAATAACC	61.333	192
chr1	chr1:34919730-34920130	Di-	(TA)13	26	201	226	CTCTGCCTGCAATACACGAA	60.011	TTCCTCCTTTGTCTTGGTCA	58.258	185
chr1	chr1:34955313-34955713	Di-	(AT)10	20	201	220	TTTCTTTGGAAACACCGACC	59.948	TGTTTGTTTTGATGAGGTGGA	59.01	150
chr1	chr1:35031258-35031658	Penta-	(TTCGG)5	25	201	225	AGTTTCTAAGGGTGGGCGTT	59.998	TTTGAAACCGAAAAGAACCG	60.081	167
chr1	chr1:35135954-35136354	Di-	(TA)10	20	201	220	ATGTATTGTAGGGGTGGGCA	60.074	TACATTGGGTTTTCGGTTCG	60.722	155
chr1	chr1:35173722-35174122	Di-	(AT)9	18	201	218	TTTGAATTTTTACCTACAATATCGTTT	57.899	CATGTGGACAAAAATCCCTTC	59.278	174
chr1	chr1:35175317-35175717	Di-	(TA)12	24	201	224	TTCACGTTTTTGTTTGCAATTT	59.554	TTTCAGGTCGGTTCTGGTTC	60.088	160
chr1	chr1:35180844-35181244	Di-	(TA)13	26	201	226	TTTTATTCCGAATTTGTTTTCCA	59.726	TTCGGTATGTTGTGTATGGGA	58.759	199
chr1	chr1:35185727-35186127	Tri-	(ACT)6	18	201	218	CGGATCAAAATCACTCGGTC	60.461	TTCCACGAGGCAAAAGAACT	59.853	160
chr1	chr1:35187024-35187424	Di-	(AG)10	20	201	220	AGAGAGAGAGAGAGAGGGGGA	58.723	CCGGAAACTACAAATCCGAA	59.931	182
chr1	chr1:35207981-35208381	Di-	(AT)13	26	201	226	CCTCTCGTCTCCCTCTCTCA	59.657	TGGAAGCTACGAAGATTTGAA	57.649	169
chr1	chr1:35208728-35209128	Di-	(AT)13	26	201	226	AAACCCCCACTACCCAAATC	59.919	GACCAAAATCTTGGAGACAAAA	58.213	196
chr1	chr1:35293185-35293585	Hexa-	(CTGCAA)6	36	201	236	ATCCAACATTCTCCACTCCG	59.927	GCAGTTGCAGTTGCAGAGAG	59.929	171
chr1	chr1:35294018-35294418	Tri-	(TCT)7	21	201	221	TCATTGCTTTGCTTCTTCGTT	60.011	AAGCCTCCCTGTAGCAGAAG	58.695	189
chr1	chr1:35295363-35295763	Di-	(AG)8	16	201	216	CAAAACGAGACGCAGACAGA	60.175	AATAGCAGGCCTTTGGCTTT	60.224	188
chr1	chr1:35300900-35301300	Di-	(TA)8	16	201	216	TTTTCCATCTTGCAGAAGTTGT	58.882	CAGCCTGAAAACACCAGTGA	59.873	158
chr1	chr1:35311854-35312254	Tri-	(ACA)7	21	201	221	AAATGGAGTTACCGTGCCTG	59.993	TACAAACGGATCAGTGGCCT	60.517	173
chr1	chr1:35320594-35320994	Di-	(AT)15	30	201	230	GGGTATAAATAAAGCAATTTGCCA	60.413	GATGAATGACCCCCACAACT	59.636	181
chr1	chr1:35323197-35323597	Di-	(AT)9	18	201	218	CAATTCATTCCCTCTCTTTGG	58.632	AATTAAAAATGGGGCGGCTA	60.618	194
chr1	chr1:35332266-35332666	Di-	(TA)9	18	201	218	GAAAATATGAAAAAGAAAGAAACGG	58.76	GTTTCTTTTCAACCCGAACG	59.587	163
chr1	chr1:35334381-35334781	Tri-	(AAG)6	18	201	218	CGTGGCACTTGTTAGATGGA	59.716	GTCCCATGTTTCAGCCAAAT	59.797	172
chr1	chr1:35357467-35357867	Di-	(AT)12	24	201	224	TCGATTGTCTAATTTTAGAGGGTT	57.552	AAATCATAAAAACCCTCGCGT	59.857	150
chr1	chr1:35366545-35366945	Tri-	(ACA)6	18	201	218	GAGAATTTACCACGGGGGAC	60.558	TGGCGTAATCAATTCATGCT	59.14	197
chr1	chr1:35377139-35377539	Di-	(AT)11	22	201	222	AAAAACAACTCAACGCTTCCT	58.048	AAGTAATTCGATTTTCGTATTGATGA	59.389	150
chr1	chr1:35402364-35402764	Di-	(AT)17	34	201	234	CTGACGAGGAAATCAAGGCT	59.43	TCGGAAGTTGCAAGTTGGAT	60.636	180
chr1	chr1:35496211-35496611	Di-	(AT)8	16	201	216	CCGAAGCCGATAGGTTACAA	60.089	GCCCTTCGAGGTTGTTTAGA	59.312	152
chr1	chr1:35514576-35514976	Di-	(AT)8	16	201	216	CTTCCCAGATGGATCACGAC	60.475	CTGCTATGTCACGTGTCGGT	59.776	150
chr1	chr1:35515247-35515647	Di-	(AT)9	18	201	218	AACCCGGGAATGTTCCTTAG	60.18	TGAGAAGGGAAGCGGTTAGA	59.948	189
chr1	chr1:35548583-35548983	Di-	(AT)12	24	201	224	TAATCATGGGCCATCCTTTG	60.66	TGCCCAAAATTCGACACATA	59.93	165
chr1	chr1:35577865-35578265	Di-	(TA)12	24	201	224	GAACGGGTACGTGTTGGAAG	60.41	TTGGATGGTGTTATACATTTTTGAA	59.565	192
chr1	chr1:35586043-35586443	Di-	(AT)14	28	201	228	TCGTCCGAGTTACATTGTGTG	59.624	CCGACGGAAAAATGTTTGTA	58.531	156
chr1	chr1:35598438-35598838	Di-	(TA)8	16	201	216	AAGCTGCAGGTGGTTCAAGT	59.914	TTGTTTCATGTTCAAAACTCCA	58.174	150
chr1	chr1:35677340-35677740	Di-	(AT)14	28	201	228	GCCAGGTAGCAGGTTGAAAA	60.249	TTATGTAACGCCTCCGATCC	59.923	184
chr1	chr1:35745735-35746135	Di-	(TA)12	24	201	224	AACCATGTTCCTTGTGATGC	58.416	ACCAAAGGTGAGGCAACATC	59.973	151
chr1	chr1:35767582-35767982	Di-	(AT)9	18	201	218	AACATCTAGGGGTGGGCAA	60.324	CGGTTTTACGGTTTTTAACCA	58.944	163
chr1	chr1:35796727-35797127	Di-	(AT)12	24	201	224	CAACGAAACCTCCTGATTGA	58.695	GCTAGGGTTTCCTTATAGGTTGG	59.452	196
chr1	chr1:35802111-35802511	Tri-	(GAA)7	21	201	221	CGTTTCTTGCGGTTTCTTGT	60.284	GAGCTGCATGGGCATTAGTT	60.243	199
chr1	chr1:35806567-35806967	Di-	(AT)10	20	201	220	CTCCGTGTGCTATTTGTCCA	59.716	GCACCTAGCGCCTAATCGTA	60.384	189
chr1	chr1:35847893-35848293	Di-	(TA)10	20	201	220	TGGTAGTTTCCAAAGTCAGAAAA	57.979	GAAAATGTCACGAAATTCGAATAATA	59.692	157
chr1	chr1:35898524-35898924	Di-	(AT)17	34	201	234	TTGGTTTTTATCGCCAATTTT	58.535	TTCTTAGAGACTCATGGATGTGGA	60.13	165
chr1	chr1:35900571-35900971	Di-	(TA)11	22	201	222	TCTAGCCCACGACTTGATCC	60.218	TTGCATAGAGCATCAAAATGG	58.783	180
chr1	chr1:35913870-35914270	Di-	(AT)11	22	201	222	TTTGGGAATTGATACTCCCG	59.756	TGGATAGCTAGGAAATAGTTATGTTGA	58.82	189
chr1	chr1:36003052-36003452	Penta-	(GAAAA)5	25	201	225	CAAAAACCGATGAAAAACCG	60.327	AACCTCCCGAGCTCTAAACC	59.713	171
chr1	chr1:36019112-36019512	Penta-	(GAAAA)5	25	201	225	CCTCAGTGGTGAAAAAGAACG	59.76	AACCTCCCGAGCTCTAAACC	59.713	182
chr1	chr1:36034316-36034716	Di-	(TC)8	16	201	216	GAAAGAATCTCCCGAAAGCA	59.387	TTTGGGTTGGGCTTTTTGTA	60.327	176
chr1	chr1:36062646-36063046	Tri-	(TTA)6	18	201	218	ATGGTGCTCTCTATGGGTCG	60.096	AATCGGCATCGAACTTGTTT	59.574	178
chr1	chr1:36066139-36066539	Di-	(AT)12	24	201	224	TGGAATTTCGTGGAAAGAGG	60.044	GTCTAAATGTTCGGCCACCT	59.056	165
chr1	chr1:36200667-36201067	Hexa-	(TTAGGT)5	30	201	230	AGATGGTGCATTGTGTCGAG	59.707	GCTGTCAAGATTTGGTGACG	59.293	195
chr1	chr1:36232340-36232740	Di-	(AT)11	22	201	222	TGTTAGCCAACTTCAGCCAA	59.464	TCTTCTGGCTTGCGACTCTT	60.277	181
chr1	chr1:36233778-36234178	Di-	(AT)15	30	201	230	TTTGGTGGTTTCATCAGGC	59.486	CCTCGTCAATCAAAACTCACA	58.761	164
chr1	chr1:36334643-36335043	Tri-	(GGT)6	18	201	218	ACTAGCGGTGTCACCCATTC	59.997	CAAACGAGGTCCAAAGGAAA	60.081	174
chr1	chr1:36348401-36348801	Di-	(TC)9	18	201	218	TCTTTGAGGTTTGCCGAATC	60.192	CAGTTGGCAGGTGAGTATCG	59.314	181
chr1	chr1:36380818-36381218	Di-	(TA)16	32	201	232	CCACTGGTCTAATGGCGTTT	59.993	GGATCTTGAACCCACGTGAT	59.786	160
chr1	chr1:36386309-36386709	Di-	(TC)8	16	201	216	GGTGGTGGAGAAAAACGAAA	59.948	GGCGTGAGACAAGGAGAGAG	60.135	158
chr1	chr1:36411626-36412026	Di-	(TA)9	18	49	66	AGTTCACCAATGGAGATGCC	59.934	ATTCACTGTTAACGCGGACC	60	186
chr1	chr1:36411626-36412026	Di-	(AT)8	16	201	216	AGTTCACCAATGGAGATGCC	59.934	ATTCACTGTTAACGCGGACC	60	186
chr1	chr1:36419431-36419831	Di-	(AT)14	28	201	228	GTTCAGTACGATTAGTTCAACAGTCAA	60.04	AGAAAACCGGTTGAGAACCA	59.569	150
chr1	chr1:36544205-36544605	Di-	(TA)14	28	201	228	CGGCGTTATTGACGTTCTTT	60.131	ACTTGATCCGCTTGAGATGC	60.37	177
chr1	chr1:36554386-36554786	Di-	(AT)19	38	201	238	CCGCTTGAGATGCTAGTTCA	59.174	TGGTGGCAGTATTGACGTTC	59.572	196
chr1	chr1:36594737-36595137	Di-	(AT)9	18	201	218	CGCCTAACCCATATCCAAAA	59.789	GGAGCTTCTAAATCTAAAACGGA	58.188	198
chr1	chr1:36637730-36638130	Di-	(TA)8	16	201	216	AACATTGGAGCTTTTGGACG	60.11	TCCCGACCTAGAAGAACAACA	59.72	185
chr1	chr1:36646538-36646938	Di-	(TA)9	18	201	218	TCAAGGTGCGTATTGATGGA	60.073	CCAAACATATGCGTTTTCCC	60.188	174
chr1	chr1:36659511-36659911	Tri-	(CTT)8	24	201	224	TCCGATTCCATCTTCTCCAG	60.15	GTCAATGAGGTTTGCCCAGT	59.973	154
chr1	chr1:36687918-36688318	Tri-	(TCT)7	21	201	221	GGAGTAGCAGGCTGAGGTTG	60.012	AGCGTCTCCGAGTCTACCCT	60.414	150
chr1	chr1:36706837-36707237	Di-	(AT)16	32	201	232	GGAGGAAAATGGCTAGAGGG	60.032	CGAACTCCGAAACCATTTGT	59.971	181
chr1	chr1:36722409-36722809	Di-	(AT)10	20	201	220	TACGAGGTGAACCGAGGAAC	60.111	AAGAAAACGATTTTTAGGGTTTTG	59.078	186
chr1	chr1:36736806-36737206	Di-	(AG)9	18	201	218	ATCTGGTGACCACAGGAAGG	59.962	AGCTCGAAAGCTTGGTGAAA	60.132	178
chr1	chr1:36764565-36764965	Di-	(AG)8	16	201	216	TGACCACAAGAAGGGGTAGC	60.111	AGCTCGAAAGCTTGGTGAAA	60.132	173
chr1	chr1:36783629-36784029	Di-	(TC)13	26	201	226	AACGACCACTCCAACTCAGC	60.307	TTGAAGCATCGACCGTACCT	60.657	150
chr1	chr1:36827979-36828379	Di-	(TC)8	16	201	216	GGACATACCTCTCGATCTCAAA	58.267	GCATTTGGACGAATTTGGAA	60.817	158
chr1	chr1:36840212-36840612	Di-	(AT)17	34	201	234	ATCAATCTCTCAGTCATATGGCAA	59.993	TCTTTCCAATCTTGTCAACCG	60.096	150
chr1	chr1:36879947-36880347	Di-	(TC)9	18	201	218	GAAGGAATCTCCCGAAAACA	59.101	TTGGGATTAGGCTTCTTGGA	59.64	181
chr1	chr1:36946689-36947089	Tri-	(TGA)6	18	201	218	ATGCGGAACCAGAAGATGAT	59.513	CATTGGAATTCATCCGATATACA	58.707	189
chr1	chr1:36965097-36965497	Di-	(TA)10	20	201	220	TGATCTGCTTGAGATGCTGG	60.096	CGGCGTTATTGACGTTCTTT	60.131	164
chr1	chr1:37124969-37125369	Di-	(AT)10	20	201	220	CCAACGTCTGTGTCTGTTGAA	59.779	TTACCACTACAAGAAATCATGAGG	57.41	150
chr1	chr1:37131979-37132379	Di-	(AT)12	24	201	224	CCAAGTAGAAACCCTGGCAC	59.592	GGCTGGTGTAGTGGCTAAGG	59.757	165
chr1	chr1:37250804-37251204	Di-	(CT)9	18	201	218	TGTGTGGCCAGTCAACATTT	60.008	AAGGAGAGGAGTCTCGGAGG	59.945	167
chr1	chr1:37281841-37282241	Di-	(TA)10	20	201	220	ATTGGCAAACCCACAATCAA	61.129	TTAGTGGATGGGAAGGTTCG	59.926	197
chr1	chr1:37284742-37285142	Di-	(AT)13	26	201	226	TCCATTCTAAATAACACACAAATACAA	58.167	TTTGCTATGGATTTTAACTTTTGA	57.243	200
chr1	chr1:37304414-37304814	Di-	(GA)8	16	201	216	ATCCCTTTTCGCGTTTACAA	59.586	TGTGATGGGGAGTTTTTGGT	60.21	196
chr1	chr1:37353871-37354271	Di-	(AT)13	26	201	226	CCAAACCAAACTGAACATAAATTATTA	58.852	AAAACAAAGGTTAAGGGTCACAA	59.002	154
chr1	chr1:37355057-37355457	Di-	(AT)8	16	201	216	TGCTGAGAACCATTTAAAGAAGT	57.285	TCACCAATTCATCACCATCAA	59.765	153
chr1	chr1:37359323-37359723	Di-	(TA)10	20	201	220	TGTCGTTGGTTTTTGTTTTG	57.169	TTGGTTTTAGTTCGGGTTCG	59.968	158
chr1	chr1:37531402-37531802	Di-	(AT)11	22	201	222	CCATATGTTTTTCATGTGTTATTTAGC	59.25	AATGCAATTAAAGGCTTCCA	57.401	182
chr1	chr1:37564923-37565323	Di-	(TA)10	20	201	220	CCTAACAGGTGGCTCTCGAA	60.388	CGTTTTCGCAGGTTTTTCAT	60.11	188
chr1	chr1:37569426-37569826	Di-	(AG)9	18	201	218	TGGAATTTTTGAAGATCGGC	60.016	CAGGGTTTCAAACAAGGGTG	60.38	166
chr1	chr1:37623787-37624187	Tri-	(GAA)6	18	201	218	CCGGCTTTTCTTTCCCTATC	60.034	CGGAGACTAAAAACCCACCA	59.964	150
chr1	chr1:37664584-37664984	Di-	(TA)14	28	201	228	TTTTCACAAATTTGACTTTCCTATAA	57.622	TATTCCCTGCAATTTAGGCG	60.054	195
chr1	chr1:37777773-37778173	Tri-	(AGC)6	18	201	218	CACCAGCTTGTCTGATCTGC	59.577	CGGAACGTGAAGGTGGTACT	60.028	182
chr1	chr1:37866054-37866454	Di-	(AT)13	26	201	226	AATGGTTCTCTGCGACGAAT	59.7	TGTTTTTCCGTTTTATTAGAGTCTTTT	59.205	182
chr1	chr1:37871809-37872209	Tri-	(TTC)6	18	201	218	AGGTTGCTGTTGTTGTTGGA	59.187	CATCATTTTCGTTGCCCTCT	60.074	194
chr1	chr1:37888804-37889204	Di-	(AT)8	16	201	216	GAACACCATGGCCCTAAGAA	59.933	CATGCAATATAGCCGAAGCA	59.825	171
chr1	chr1:37890160-37890560	Penta-	(TTCGG)5	25	34	58	TTCGGGTCGGGTAATTCATA	60.146	TTTGTTCGATTTTCGGTTCG	60.97	185
chr1	chr1:37890160-37890560	Penta-	(AACCG)5	25	201	225	TTCGGGTCGGGTAATTCATA	60.146	TTTGTTCGATTTTCGGTTCG	60.97	185
chr1	chr1:37956262-37956662	Di-	(AT)14	28	201	228	AAATTTGTGAGATTGCTGATGTG	59.148	GCAGTTTTGAGGGTTGGGTA	59.971	187
chr1	chr1:37961210-37961610	Di-	(AT)20	40	201	240	TTTCTTCACCAGCCATTTCA	59.247	TCACCTTTCTGATCTCGTCG	58.957	151
chr1	chr1:37981335-37981735	Di-	(AT)15	30	201	230	TGGTTCCAGTTTTTACTTGGG	58.98	CATGGAACTAACACCCGAAA	58.475	178
chr1	chr1:37986577-37986977	Di-	(AT)10	20	201	220	AGTCATTGATGGCACAACACA	60.024	TGCTCGGATGTGATGGTATG	60.504	155
chr1	chr1:38006808-38007208	Di-	(AT)18	36	201	236	CGGGCTTATTGTTATTGCGT	59.985	TATGTCCGGACCTTTCTTCG	60.066	153
chr1	chr1:38060126-38060526	Hexa-	(TAGGTT)5	30	201	230	ACGCAGGATGATAGGGAGTG	60.096	CAAGATTGGGTGACGAATCC	60.317	150
chr1	chr1:38114260-38114660	Di-	(AT)19	38	201	238	CCTAGGTACGTTCGCTCCTG	59.891	ACATACTTGGTCGGCCTGAG	60.134	159
chr1	chr1:38114848-38115248	Di-	(TA)11	22	201	222	GGTTTCCGTTTGTAATTGCG	60.356	TGGGGAATAATTAGGAGGGAA	59.624	173
chr1	chr1:38166446-38166846	Di-	(TC)8	16	201	216	GGTTACAGGGACGAACTGGA	59.966	AGTCACCATCAGTGTGGGGT	60.291	151
chr1	chr1:38171707-38172107	Di-	(TC)9	18	201	218	GGTTACAGGGACGAACTGGA	59.966	AGTCACCATCAGTGTGGGGT	60.291	150
chr1	chr1:38210884-38211284	Di-	(TA)10	20	201	220	CTAAGCGTACTCGACCGACC	59.898	TCGGAAGTTGCAAGTTGGAT	60.636	194
chr1	chr1:38217289-38217689	Di-	(CT)8	16	201	216	CGGATACAATTACCAACGGC	60.209	GGGAGAAATGCTCGGGTTAT	60.286	155
chr1	chr1:38258275-38258675	Di-	(TA)8	16	201	216	GGTGTCTTCTTGGCCCTTCT	60.628	GGACATGGTGAGTGATCGAA	59.478	180
chr1	chr1:38281922-38282322	Di-	(TA)12	24	201	224	TTTGATCTTACAGGGTTACACACC	59.347	GCGAAGCCCATTAACACATT	59.967	181
chr1	chr1:38284657-38285057	Di-	(TA)16	32	201	232	TGAGGCCTGCTCATACTCCT	59.973	TTATGCCACATAGTTGTCTATGCTA	58.026	157
chr1	chr1:38285336-38285736	Di-	(AT)9	18	201	218	CCCTAAGAGTGGATGTTGCTTT	59.653	GAGGCTAACCGGTCAATCAA	60.074	175
chr1	chr1:38291502-38291902	Di-	(AT)18	36	201	236	TTCTCAATCTTGTTCTGTTGCAC	59.415	GAAATGCCAGCCTTTTTCAC	59.691	150
chr1	chr1:38392587-38392987	Di-	(TA)10	20	201	220	ATTGAGCTTGACTGGTTGGG	60.111	TCCCACAGTTTCAAAAATAATGC	60.226	171
chr1	chr1:38417388-38417788	Di-	(TA)10	20	201	220	CTAAGCGTACTCGACCGACC	59.898	TCGGAAGTTGCAAGTTGGAT	60.636	194
chr1	chr1:38447801-38448201	Di-	(TA)15	30	201	230	GGTTTGGGTAAGAAATTCGGA	60.17	TTTGGATCGAATTAGGCCAG	60.031	187
chr1	chr1:38475344-38475744	Di-	(TA)9	18	201	218	TGAGGCCAAAACCACTAAAA	58.267	CAAGCAAAGGTGTGTTAAGCAT	59.335	153
chr1	chr1:38477800-38478200	Di-	(AT)18	36	201	236	GAATCAAAATGAGCTTCCGC	59.791	TGTGCATTGTTTAGAAACACCA	59.132	169
chr1	chr1:38529876-38530276	Di-	(AT)8	16	201	216	AAATCAATTTCAGCCGTTGG	59.938	ACTTCCTCCTTTCATTCCTATTTTC	59.462	150
chr1	chr1:38542354-38542754	Di-	(TA)10	20	201	220	AAAGAAATATTTTTCCGGTAATTCG	59.995	TAGCAAAGCAATTCGGTACA	57.083	150
chr1	chr1:38570968-38571368	Di-	(TA)8	16	201	216	ATACTATATATTGGGAAAACGCACA	58.101	TTTGATATTGTATAAATGCCGAGC	59.444	150
chr1	chr1:38573650-38574050	Di-	(TA)11	22	201	222	ATTGCATGGAAACAAAAACG	58.532	TTTTCTTATGCTTGTTCCACCA	59.625	152
chr1	chr1:38616818-38617218	Tri-	(TCA)6	18	201	218	CTCCTGATCTCAAACCTCGG	59.797	AGACATGGGTTTCTTCGGTG	59.966	153
chr1	chr1:38653762-38654162	Di-	(AT)8	16	201	216	AAAGCTTGAAGCCCTAGTAATCA	58.665	GCCAGGTCCCTTCCTAACTT	59.576	160
chr1	chr1:38659156-38659556	Hexa-	(CTCTTC)6	36	201	236	TGAGTGCCCAACATTGAAAA	60.088	AAGAGAATGTCGAAGCGGAG	59.574	185
chr1	chr1:38714022-38714422	Di-	(AT)10	20	201	220	CGGAGTAGAGGTTATGCCTCC	60.103	CACTTTAAGGCGTGGGTGTT	60.03	157
chr1	chr1:38820308-38820708	Di-	(AT)11	22	201	222	TATGGGTCGTGGTCCTCTTC	59.927	CAGGAGCACGTATTTGTTCG	59.342	153
chr1	chr1:38839655-38840055	Di-	(AT)13	26	201	226	TACCCACCATCACGAGTTCA	59.96	GGTGTCCCAGACCACTTAGG	59.425	152
chr1	chr1:38841181-38841581	Di-	(AT)11	22	201	222	CAATAAAGATTTTGCAACATAAGAAAA	59.161	CGTGGCATATTCCCTATTCA	58.455	190
chr1	chr1:38848518-38848918	Di-	(TA)13	26	201	226	GCAAGCATATGTGTACTTGGTGA	60.074	GGATATCCACTCGGATCTGTATAGT	58.871	191
chr1	chr1:38885810-38886210	Di-	(GA)8	16	201	216	TCGAAAAGAATTGCCCAAAC	60.053	CTTTAGTTTTCTGACCGCCG	59.876	183
chr1	chr1:38937726-38938126	Di-	(AT)13	26	201	226	TATCTCCCACCAAATAGCCG	59.916	TCATAAAGGGAATCAAGCCG	60.031	191
chr1	chr1:38946471-38946871	Di-	(AT)8	16	201	216	TTAGAGGGGGTTCCCTTGTT	59.799	ATATACCCACCAATCGCAGG	59.668	150
chr1	chr1:38978433-38978833	Di-	(CT)8	16	201	216	ACAGACCGATCTTTGTTGCC	60.119	TAGCGGCATAAATGGCTTCT	59.838	198
chr1	chr1:38986397-38986797	Tri-	(ATC)8	24	201	224	AGGAGAAATCTCCAGCACCA	59.803	TTCCACCAACAACACTTGGA	59.976	165
chr1	chr1:39018304-39018704	Tetra-	(CTAA)16	64	201	264	CCCCATCAGAAGAATACCCA	59.744	CCATTCAAATTGACCCTGCT	59.933	180
chr1	chr1:39046470-39046870	Di-	(AC)8	16	201	216	ATGAGTGGAGGTCGTTACGC	60.142	AAGGTTTGGAAGCAACGAGA	59.853	171
chr1	chr1:39064084-39064484	Di-	(AT)9	18	201	218	GCTCGGCTTCGCTCTAAGTA	59.889	TCCTTGAGTCGGTTGAGCTT	59.989	197
chr1	chr1:39068509-39068909	Di-	(AT)9	18	201	218	CCTTTTAGAGGTCGGCATGA	60.206	TTGACTTCCGTCAAGGTTCC	60.088	175
chr1	chr1:39074618-39075018	Di-	(AT)10	20	201	220	TTCCCTTTTTACATGCGCTC	60.209	ATCCATCCTTGGTGCTAACG	59.955	198
chr1	chr1:39078671-39079071	Di-	(AG)8	16	201	216	CCCTGTCGCATAAAAGGAAA	60.067	TGCAAATCCCAGTTTCAACA	60.088	176
chr1	chr1:39090644-39091044	Tri-	(TAT)6	18	201	218	CAAAGCTATGCACAAGCCAA	60.014	TGTGAACCGATCGATGAAAG	59.648	197
chr1	chr1:39097485-39097885	Di-	(AT)11	22	201	222	CCAGCTCACGTACCTCAGAA	59.034	AGCTAGCGTGGAGCTGATTT	59.246	169
chr1	chr1:39109175-39109575	Di-	(TA)9	18	201	218	CACAACCTCTCAAGCACATCA	59.889	TCTTGTTGCAAAAGTGTCGG	59.881	150
chr1	chr1:39140881-39141281	Di-	(AT)9	18	201	218	TGAAGTACATATAAAACCAAATCAGGA	59.318	GGCCAAGTCACGAGGTTAAA	60.11	151
chr1	chr1:39154531-39154931	Di-	(TA)8	16	201	216	ATTCCGCAATGAGCTTAGCA	60.876	TTCGTGTCATAAAACCCTTGAA	59.492	176
chr1	chr1:39202458-39202858	Di-	(CT)9	18	201	218	TCCTTTTCCTCGTCGAGACT	59.014	CTACCATTTCGCCTCGTCAT	60.096	199
chr1	chr1:39273917-39274317	Di-	(TA)9	18	201	218	GCAGAACTCCTCCCGATTAG	58.886	GGATGATTCATGCTGTTCCA	59.456	192
chr1	chr1:39326641-39327041	Tri-	(TGA)6	18	201	218	CGAGGGCAAATATTTCAGGA	60.031	TCTAATTCCGCATCTCCGAC	60.177	169
chr1	chr1:39334839-39335239	Di-	(AT)9	18	201	218	GCACCCGAGGTTATTCGTAA	59.96	TATTGGCAAATTCGCTTTCC	60.04	180
chr1	chr1:39383885-39384285	Di-	(TC)8	16	201	216	ATAGGGACGAACTGGAGCAA	59.694	GAAAGTCACCATCAGTGTGGG	60.415	150
chr1	chr1:39425988-39426388	Di-	(TA)11	22	201	222	AATGAATGATTACAGCGGGT	57.028	TGATCCTTTCATCTTGAGGGA	59.614	168
chr1	chr1:39432222-39432622	Tetra-	(ATTA)5	20	201	220	CATTCAGAATCGCAAGGTCA	59.799	AATATTCCGCTATATTCTGCCG	59.506	150
chr1	chr1:39439223-39439623	Di-	(TA)11	22	201	222	TTGTTTTTCCACCATTTCCA	58.841	GGAACAGAGCAGATATCCGAA	59.283	185
chr1	chr1:39578361-39578761	Di-	(AT)12	24	201	224	TCGGATCCTGTTACTTTGCC	60.074	TTTTAATTTGCCACCAAGCC	59.943	152
chr1	chr1:39676302-39676702	Di-	(TA)13	26	201	226	GAAAGCGGATACGTCTTGGA	60.214	TGCCCTTTTAACAATACGATGA	59.494	173
chr1	chr1:39687274-39687674	Di-	(AT)13	26	201	226	TACCACCACCATTTGCTTCA	59.964	GCAAGGTTTCATTGAGAGGC	59.82	152
chr1	chr1:39857718-39858118	Di-	(TC)8	16	201	216	CATCATGTTTGGATTGCAGA	58.039	CGAGATCGAGAGGTTTGTCC	59.803	184
chr1	chr1:39883504-39883904	Di-	(TA)16	32	201	232	GGCAGAAGTATTGTATTGATTTATGA	57.87	CAACTCTACCAAATAATCAGCATCA	59.589	179
chr1	chr1:39891073-39891473	Tri-	(TTA)8	24	201	224	ACCATACCGATCTCGGTTCA	60.34	AACGGCATTAAGACCTACGG	59.111	200
chr1	chr1:39941379-39941779	Di-	(AT)9	18	201	218	AGACGCGAAGTTACGTCCAT	59.763	GGACGAACAGGTGACACAAA	59.571	168
chr1	chr1:40158902-40159302	Tetra-	(ATAC)5	20	201	220	TCCGCTTGAGAGGTTGTGAT	60.801	AGGAACTCGAAGGAGCAATG	59.43	177
chr1	chr1:40165240-40165640	Di-	(TA)13	26	201	226	TCTTCAGAAAACGGAGGGAA	59.784	TGTTCACAAGCTCAAGGGAA	59.415	171
chr1	chr1:40208999-40209399	Di-	(AT)10	20	201	220	ATTTCTAGGTATGCACGCGG	60.117	TGGAGTAACCAATAAGAGACTTCG	58.887	152
chr1	chr1:40212656-40213056	Di-	(AT)8	16	201	216	ATTTCTAGGTATGCACGCGG	60.117	TGGAGTAACCAATAAGAGACTTCG	58.887	150
chr1	chr1:40216313-40216713	Di-	(AT)10	20	201	220	ATTTCTAGGTATGCACGCGG	60.117	TGGAGTAACCAATAAGAGACTTCG	58.887	154
chr1	chr1:40244201-40244601	Hexa-	(TATTTT)6	36	201	236	CCCTAAATATCACTCCGCCA	59.916	TTGACCTTTAACATCTTGTTTTTCTG	59.975	153
chr1	chr1:40286276-40286676	Di-	(TA)9	18	201	218	TTTCCCAAAAGACATCAGGG	59.903	ACCAACACCAACACCAGCTT	60.466	197
chr1	chr1:40320223-40320623	Tri-	(AAT)8	24	201	224	TGAGCTCTCTCTGCTGACCC	60.851	CAAGGCCATTGAAGGGTAGA	60.066	190
chr1	chr1:40373245-40373645	Tri-	(TAA)6	18	201	218	TCAATCCAATCTCCTTTGTCG	60.059	CGTCATGATTGCATAAACGA	58.145	158
chr1	chr1:40409540-40409940	Di-	(AT)8	16	201	216	ATTGGCCCAACACATGGATA	60.983	TCGACTCATGCAACTTGACAC	59.896	166
chr1	chr1:40413237-40413637	Di-	(AT)8	16	201	216	GCCTGCGTCTTTTAGCATCT	59.62	CCCGAAAGCTCCATCTACTG	59.83	198
chr1	chr1:40418277-40418677	Di-	(TA)9	18	201	218	CAAATCTACGGAACGGCACT	60.132	CATACGGCGCGACTATACAT	58.703	175
chr1	chr1:40489921-40490321	Penta-	(TTTTG)5	25	201	225	TTCGTTGCGTAAGGAAAAGG	60.236	GCAGCTTGAAGCACTAACTGA	58.472	175
chr1	chr1:40495016-40495416	Di-	(AT)8	16	201	216	AGTTTCAACCCAGATCATCCA	59.396	TCCATTACCAATTGATTTTGAATTA	58.765	192
chr1	chr1:40584003-40584403	Di-	(AT)14	28	201	228	ATAACCGAGAAAGCGAACGA	59.845	CTAGCGAACCCCACGATTAC	59.592	167
chr1	chr1:40634440-40634840	Di-	(AT)17	34	201	234	CAAGTTTGTCACTCGTTTTCTGAT	59.732	TGGTAAACGGTGAACTACCTGA	59.534	190
chr1	chr1:40720238-40720638	Di-	(AT)12	24	201	224	TTCTGCTTGTAAAAAGTAAAAACAAA	57.948	TTTCTCACCCCTAGCCAAAA	59.679	168
chr1	chr1:40751632-40752032	Tri-	(AAG)11	33	201	233	AACCCAAAGCAAGTCCACAC	60.012	TCTTTGCTCATTTCCTTGGC	60.331	189
chr1	chr1:40766092-40766492	Di-	(AT)16	32	201	232	AACTCAAAAACATGGAAAAATTCA	58.986	CATGAAAGCAGTCCCGAAAT	60.074	191
chr1	chr1:40787046-40787446	Di-	(AT)9	18	201	218	GGAAAACCAGAGGTTCGTGA	60.088	TCTCGGGAATGTTCTCCATC	60.011	151
chr1	chr1:40805062-40805462	Di-	(AT)11	22	201	222	TACCAAAATTTCGGCACACA	59.969	TGATAACATGGGCCAATTCC	60.532	166
chr1	chr1:40820548-40820948	Di-	(AT)10	20	201	220	TGGAAACACAAGGCATGAAA	60.088	TGCTAATCATGGATCATCACG	59.514	158
chr1	chr1:40837991-40838391	Di-	(TA)8	16	201	216	TAACCGGCCCACTAATGGTA	60.202	GGGTTAGGTGGTTAGGGAGC	59.827	189
chr1	chr1:41141324-41141724	Tri-	(CAT)7	21	201	221	AACGGAACAAGGCAAATGAC	59.978	TGGCTATGTGTGCAGGACTC	59.862	194
chr1	chr1:41175077-41175477	Di-	(AT)11	22	201	222	GCAATACGAAATTTACCACCTACA	59.375	TTTTGTTTTGGTTTGTGTTACAGT	57.784	164
chr1	chr1:41183130-41183530	Di-	(AT)9	18	201	218	CCGGATATCTGGACTTAAATTTTTC	60.398	TGTTGGAGGGAAGAGATGGT	59.505	160
chr1	chr1:41240568-41240968	Di-	(AT)14	28	201	228	GGGTTTCGGGAAGACATTTA	58.879	AAACCCATTCCAAAGATTGATT	58.735	200
chr1	chr1:41262441-41262841	Tri-	(TTA)7	21	201	221	ATCAGATCCCTGATCCAACG	59.886	TCAATTTCTGGGCCAAATTC	59.878	194
chr1	chr1:41289509-41289909	Tri-	(CAT)9	27	201	227	TATCCGCTTACGCTTGGTTC	60.23	ATCGAAAATTTGGCACAAGG	59.938	199
chr1	chr1:41306345-41306745	Tri-	(TCA)6	18	201	218	CCATTGTGCTATGAGGCTTG	59.297	CGGAAGAGAGTCATCCGAGA	60.488	156
chr1	chr1:41371244-41371644	Di-	(AT)15	30	201	230	TTCGCTACTGCTTTATGATTGG	59.407	TGAGGTGAACACCTTAGATGGA	59.592	181
chr1	chr1:41374380-41374780	Di-	(AT)11	22	35	56	TTGGCTTTGCTCTCGTCTAA	58.796	TTTCCAACAATAAATCAGAATGC	58.188	200
chr1	chr1:41374380-41374780	Di-	(AT)17	34	201	234	TTGGCTTTGCTCTCGTCTAA	58.796	TTTCCAACAATAAATCAGAATGC	58.188	200
chr1	chr1:41410321-41410721	Di-	(AT)9	18	201	218	ACACCAAAACCCACTCCAAA	60.246	CGGGTTTCGGGAAGACATTA	62.083	193
chr1	chr1:41464825-41465225	Di-	(AT)13	26	201	226	CGAGTGTCCTGGTTTCACAC	59.152	AGCAAGAGCTCAGGTTCCAA	60.134	200
chr1	chr1:41646753-41647153	Di-	(TA)9	18	201	218	GGGTGTAAATGGTAACCGCA	60.617	ATGCGAGATCCATACGGAAA	60.435	158
chr1	chr1:41749309-41749709	Di-	(TA)15	30	201	230	AGCTTGACGGCTCACTCAAT	60.02	ACATGCAGTTATTGCGGTCA	60.142	158
chr1	chr1:41830443-41830843	Di-	(TA)8	16	201	216	ATCCACTTGAGATGCTGGCT	59.834	TTATCGGTAAAGGCACTCGG	60.089	192
chr1	chr1:41846509-41846909	Tri-	(GAA)6	18	201	218	AGGGGAATTCATTCAAACCC	59.996	TAGTCGGTCGTCTCCTCCAC	60.261	197
chr1	chr1:41906174-41906574	Di-	(AT)9	18	201	218	TCAGCGATTACTTACGTGGC	58.945	CGGTAAAACACCGTATCACA	57.008	188
chr1	chr1:41928226-41928626	Di-	(GA)8	16	201	216	TGAAGACGGAGAGGGAGAGA	60.064	GGAGGAGGGAGAAATTGGAG	60.008	177
chr1	chr1:41954154-41954554	Di-	(AT)13	26	201	226	ATCTTTGCAACGCCGATAGT	59.736	AACATTTTTCGCTTTTATATTTTTG	57.305	150
chr1	chr1:41954699-41955099	Di-	(AT)12	24	201	224	GGTTTTAGTGCAGTGCGGTT	60.176	TATCCGCAGCGCTTTTACAT	60.739	154
chr1	chr1:42264355-42264755	Di-	(AT)9	18	201	218	CCACATCATGCATGGGTTTA	60.197	TTTCCCTTAGCCTAGCACACA	59.89	197
chr1	chr1:42265156-42265556	Di-	(TA)9	18	201	218	CTCGCATCCGTTGGATTAGT	60.096	CGAGATCAGGCAAGAGCATA	59.127	167
chr1	chr1:42271176-42271576	Di-	(GA)9	18	201	218	GAAGCAAAATCCGTCGTAACA	60.124	AAAATGCGCCATCATCCTTA	60.424	156
chr1	chr1:42324438-42324838	Di-	(AT)11	22	201	222	GGATGAAATCCTAAGGCACG	59.528	CAATGCCTGGTTTGGGATAA	60.692	183
chr1	chr1:42325615-42326015	Di-	(TA)9	18	201	218	CACTTATTGACATGCCGACG	60.134	TATGAATTTCACGTAGCGAGAC	57.104	158
chr1	chr1:42348978-42349378	Di-	(TA)11	22	201	222	CAAAATATACCCTTTCAAACTTTGTT	58.23	AAGATCTCAGTCCCTGGCATT	60.088	191
chr1	chr1:42374487-42374887	Di-	(TA)15	30	201	230	TGTGATGGATACAATGATTTTTCA	59.234	TTTTGAAAATCCGGTTCAGC	60.053	151
chr1	chr1:42487391-42487791	Di-	(TA)13	26	201	226	GAGCAATTGGTTGCATTGAA	59.67	TCAATCTAAAATGCGGGACG	60.961	180
chr1	chr1:42497406-42497806	Tri-	(CAT)6	18	201	218	CCATCATCATCATCACCATCA	60.153	ACGTCTTTGTGTTTCGGTCC	60.012	192
chr1	chr1:42546433-42546833	Tetra-	(TTTG)5	20	201	220	CAGGAACATGGACGACGTTA	59.566	AGCTTGTTGCTCCATTGCTT	60.022	154
chr1	chr1:42623575-42623975	Tri-	(AGA)9	27	201	227	TTCCATGTGGGCAATATCCT	60.155	ATTTCTGGGTCTGCCACAAT	59.41	175
chr1	chr1:42636314-42636714	Di-	(AT)11	22	201	222	CAAGTCGGATAATTTTGGCA	58.625	TGTTGTAATCTCCCAAACAACTT	57.729	184
chr1	chr1:42715828-42716228	Tri-	(AGA)6	18	201	218	CAAATCGAGGCTGAGGAAGT	59.43	TCACGCAAATCCTTAGAACCT	58.847	197
chr1	chr1:42739564-42739964	Di-	(TA)16	32	201	232	TTGAAATTTTTCTAGCTCCCAA	58.067	GAGCCGGTTATGGAGATCAA	60.036	172
chr1	chr1:42756095-42756495	Di-	(TA)9	18	201	218	TTCGGATCGATTAAAAACCG	59.901	CCGGTGAAAATGGAAGAGAA	60.044	156
chr1	chr1:42760575-42760975	Di-	(AT)10	20	201	220	TAAACCTCGCGAATCTTGCT	59.982	CGTGGTTTCACGTCTTTGAA	59.734	174
chr1	chr1:42762226-42762626	Di-	(AG)8	16	201	216	CCCCCTCAAGCTTAGTCGAT	60.59	TGATTTCATGTTCCCTAATCCA	59.273	158
chr1	chr1:42767068-42767468	Di-	(AG)11	22	201	222	TGTCAACACTCCCTATATGACGTT	59.825	TCCTGCTCACTCAAGTTGGA	59.545	177
chr1	chr1:42834937-42835337	Di-	(TA)12	24	201	224	TGGTGGCATCGTAGACATTC	59.527	CAAACTTGTTCCGCTTGTGA	59.881	180
chr1	chr1:42870565-42870965	Tri-	(GAA)7	21	201	221	TGAAACCGTGAGCTAGGAGG	60.388	CCTCCTCTTCCCTCTTGGAC	60.186	183
chr1	chr1:42888477-42888877	Tri-	(GAA)6	18	201	218	TGAAACCATGAGCTAGGAGGA	59.822	TGGACTCACGGTTTTGAAGA	59.262	165
chr1	chr1:42959418-42959818	Di-	(TA)14	28	201	228	AGACCGAGTCAAATAAACCAAA	57.802	TGGGTGCATAGCGCTAAAAT	60.608	178
chr1	chr1:42985220-42985620	Di-	(AT)12	24	201	224	GCTCGTTTTACTAGAAATCTTGTTACC	59.311	AAAGAGAAAAACAACAGAGATCTAAGC	59.178	155
chr1	chr1:42998226-42998626	Di-	(AT)14	28	201	228	TCCCTTCTGATGCCAGTCTT	59.803	GGAAGGGGATTTTTGAAAGC	59.888	163
chr1	chr1:43011511-43011911	Di-	(AT)12	24	201	224	GCTTTCAAAAATCCCCTTCC	59.888	TTAAGCATGATTTGCATGGC	59.668	186
chr1	chr1:43014810-43015210	Di-	(TA)14	28	201	228	GCTTTCTTGAACTCCTCACCC	60.24	GGTTTTAGGGTGTTGATGCG	60.365	182
chr1	chr1:43028205-43028605	Di-	(TA)10	20	201	220	GTGATGAATTGATGATGCGG	59.89	AGAAAACATGCTGCAGGGAC	60.263	198
chr1	chr1:43031406-43031806	Tri-	(AGA)6	18	201	218	GCATGGCTTGGATCTCTCTC	59.917	TCGATGTGGCTCTGTTTCTTC	60.39	159
chr1	chr1:43152225-43152625	Di-	(AT)16	32	201	232	ATGTTTTTCATTCTTTTTCAATTAGGA	59.726	TTTTTACCTCCGTTTCGTGG	59.968	150
chr1	chr1:43173939-43174339	Di-	(TC)13	26	201	226	CAACGATGGAGATGTGATGC	60.08	CGCCTGTCTTTTGTCCTCTT	59.473	190
chr1	chr1:43183774-43184174	Tri-	(ACA)6	18	201	218	CCAGCAAAATCATCCGACTT	60.074	CGGAATGAGCGAATTTAACC	59.547	159
chr1	chr1:43192241-43192641	Di-	(AT)8	16	201	216	GATATCCATAACCGGCCCAT	60.744	GAAAGAATGAGAAGTGAATTGTGTG	59.231	187
chr1	chr1:43206763-43207163	Tri-	(GGT)6	18	201	218	ATCCTTTCCCACCGGTAAGT	59.691	CCACCCTTCTTCTTCCTTCC	60.045	177
chr1	chr1:43239702-43240102	Di-	(AT)11	22	201	222	AATGGTGTAGAAGGAATGGTGG	60.11	ATGGATTTGGGTTCGAAAAA	59.25	150
chr1	chr1:43248884-43249284	Di-	(TA)11	22	201	222	CTTCGCCCAGACTTATCCAG	59.83	TATGCCTAACAGGTTGGGGT	59.312	168
chr1	chr1:43289038-43289438	Di-	(TA)20	40	201	240	AAACAGTCGTTGTTGCGTTG	59.805	CAACGTACACACCATTGAGAGA	58.701	183
chr1	chr1:43303590-43303990	Di-	(TA)8	16	201	216	CGGATTTGAACCGATGACTT	59.933	TCCGAAACGAGCTACTAACCA	59.89	178
chr1	chr1:43406222-43406622	Penta-	(CACCA)5	25	201	225	GCACGTGCATTCCTAGCATA	59.862	GTGTGGTGTGGTGCAGAGAT	59.583	200
chr1	chr1:43455428-43455828	Di-	(TA)11	22	201	222	ATGGTTAGGGGTGGGAAAAC	59.919	GCACATTGGGTTTTCGGTAT	59.691	179
chr1	chr1:43618574-43618974	Di-	(AT)8	16	201	216	CCAAAGAAAGAAGTGAGGGG	58.762	TTGTACTCACAAAATACCTAAGTTCAC	57.235	174
chr1	chr1:43625372-43625772	Di-	(AT)11	22	201	222	TCCACAATTGCATACCAAACTC	59.867	CCAATTGATCGTCACTTTTGT	57.591	189
chr1	chr1:43641464-43641864	Di-	(TA)19	38	201	238	CGCTCCAATATTCATTGCTTT	59.225	TCACCCTCCTTGTTGTCTCG	61.246	154
chr1	chr1:43651226-43651626	Di-	(TA)19	38	201	238	TCTCGGATCTAATCATGAAATTCT	58.307	CCCGAATGATATTCTTGGAA	57.492	199
chr1	chr1:43724536-43724936	Di-	(AG)8	16	201	216	CCTGTGCGGAAAAGGAAATA	60.067	TGCAACAAACAAAACCAAGTG	59.659	167
chr1	chr1:43735383-43735783	Di-	(TC)9	18	201	218	TTCGATCCATCCGACCTAAC	59.894	CCTTGATTCTAACTTGGATTTGC	59.175	167
chr1	chr1:43779778-43780178	Di-	(TA)14	28	201	228	CAAAACAAGTAAAAAGGTTTGGTG	59.083	AACGGACCGTATTACACATGG	59.623	156
chr1	chr1:43788781-43789181	Di-	(TA)8	16	201	216	TGACAAATTTTAAGAACACCCCA	60.592	TGTGACTGGTGACAGCCTAAA	59.35	200
chr1	chr1:43827462-43827862	Di-	(AG)10	20	201	220	GTAAACGACGATGTTGCACG	60.18	TGTCGTCCATCCACAAAAGA	60.088	162
chr1	chr1:43836240-43836640	Tri-	(GAT)7	21	201	221	GAGAGTGACGATGACGACGA	59.988	CGATTTGTGTACAAGCCCCT	59.993	180
chr1	chr1:43838078-43838478	Tri-	(TTG)6	18	201	218	TTTGGCGTAATCAACTCGTG	59.729	GGGGACAACAACAACATCAA	59.241	194
chr1	chr1:43863758-43864158	Di-	(TA)9	18	201	218	ATCAGGGTTAGGCTGCACAT	59.579	ATTTCTCCATGTGGGATTCG	59.75	184
chr1	chr1:43880118-43880518	Tri-	(TTC)6	18	201	218	CCCTGGTTGCTCTGTTGAAT	60.111	ACTTGGTATTGCGCGAAGTT	59.775	151
chr1	chr1:43889824-43890224	Di-	(TA)12	24	59	82	CTGCAACATTACCAACTGCG	60.316	GGTACCGCCTAACGCCTAAT	60.352	162
chr1	chr1:43889824-43890224	Di-	(AT)18	36	201	236	CTGCAACATTACCAACTGCG	60.316	GGTACCGCCTAACGCCTAAT	60.352	162
chr1	chr1:43907489-43907889	Tri-	(AAT)6	18	201	218	AGCCGCCTTGCTAGTGATTA	60.003	GAGAGCACGAAATAGCAGCC	60.125	196
chr1	chr1:43910133-43910533	Di-	(AT)9	18	201	218	TTCACCGCCTCTTGAATCAT	60.603	AGGAATTTTTGCACTGTCCG	60.11	198
chr1	chr1:43910844-43911244	Tri-	(GAA)8	24	201	224	TCTATGAGCTCCAAGCCGAT	59.939	GAGATACGACGTCTTCCCCA	60.073	150
chr1	chr1:43926130-43926530	Di-	(CT)9	18	201	218	CGGGGTATTACACTCCCCTT	60.068	TTGTTTGAGCTGAACCGATG	59.84	160
chr1	chr1:43948685-43949085	Di-	(AG)12	24	201	224	TTCCAAATTCGTCCAAAAGC	60.053	TTTAACCGGCTACATGGCTC	60.096	193
chr1	chr1:44059027-44059427	Di-	(AT)18	36	201	236	TTTGAAAAATGCATAGAAGGAAGA	59.314	GATGCTTAGGTGGCAACTCC	59.7	176
chr1	chr1:44061598-44061998	Di-	(AT)14	28	201	228	TAAAAGGGAACGATTGTCCG	59.931	GCGCGGGATAGTTTTTCAAT	61.292	183
chr1	chr1:44079945-44080345	Di-	(AT)10	20	201	220	TTGATCCCCTTCGAGGTATG	59.887	ATTCATGGGATCAATTGGGA	59.952	181
chr1	chr1:44108365-44108765	Di-	(CT)8	16	201	216	CCAACGTTTGAAGGTTAGTTCC	59.907	TCAAGAGAGAGAGAGAGAGGATGA	58.974	161
chr1	chr1:44146817-44147217	Di-	(TC)9	18	201	218	AACAATTCGATCCATCCGAC	59.756	TCTTTGATTGTTTTCGGGAGA	59.671	150
chr1	chr1:44165094-44165494	Di-	(AT)12	24	201	224	CAAGAGATCTGTTTGTGCAAGG	59.914	TCAATTAGATTATGCAATTCTGCAA	60.008	197
chr1	chr1:44202209-44202609	Di-	(TA)13	26	201	226	CGACACGAAACCTCGTGTTTA	61.092	TCTGCGGACTAATCCAATCA	59.226	177
chr1	chr1:44258484-44258884	Di-	(AT)9	18	201	218	TATATGGGCCATGTTTTGGC	60.537	TGTAATCGCGGGTAAAAACC	59.832	174
chr1	chr1:44259705-44260105	Di-	(AT)15	30	201	230	CGGACACTTGCGGTTTTATT	59.996	ATGAAGAACTCGAGCCCAAA	59.813	159
chr1	chr1:44329536-44329936	Di-	(AT)13	26	201	226	TAGGTGAGACGTCTTGTCGC	59.037	CAATTGGGTTACGGTCCAAC	60.088	174
chr1	chr1:44336883-44337283	Di-	(GA)9	18	201	218	TCCTCGTCTCTGTGTTCGTG	60.022	TTGGGTTAATTGGGCAAAGA	60.294	200
chr1	chr1:44358837-44359237	Di-	(TC)9	18	201	218	CATCATGTTTGGATTGCAGA	58.039	CGAGATCGAGAGGTCTGTCC	59.945	186
chr1	chr1:44364595-44364995	Di-	(AT)10	20	201	220	TGTCCTCACAGCCCCTAAAC	60.111	TCCCATGTTTTCTTCCTCCTT	59.926	199
chr1	chr1:44457025-44457425	Di-	(GA)9	18	201	218	TCCTCGTCTCTGTGTTCGTG	60.022	TTGGGTTAATTGGGCAAAGA	60.294	200
chr1	chr1:44477279-44477679	Di-	(TA)11	22	201	222	TCATGCTCAGGTACACGCAT	60.296	CCACACTTACGGCCAAAGAT	59.993	198
chr1	chr1:44481868-44482268	Di-	(TA)11	22	201	222	TTTTTGTGTTTTTCTCCTTTTCA	58.021	TGATTTTTGCAAATGTAAACGC	60.009	199
chr1	chr1:44560136-44560536	Tri-	(GAA)6	18	201	218	GGAGATGAAGAACCGGTGAA	60.05	TCTTCTCTCTCTCGCGATCC	59.786	153
chr1	chr1:44561101-44561501	Di-	(AT)9	18	201	218	GCATCACCAACATCGTCATC	59.933	ATCCTCACAAGCGGATCATT	59.513	173
chr1	chr1:44567112-44567512	Di-	(AT)14	28	201	228	GAACGAAACGGCACTATTTCA	60.124	CGGAGGGAGATCATAAATGG	59.339	183
chr1	chr1:44568049-44568449	Di-	(AT)16	32	201	232	ATTGCGACTCCTGTTTTTGG	60.11	AACCTGGATATGATCGAACG	57.485	171
chr1	chr1:44643367-44643767	Di-	(AT)11	22	201	222	TTCTCGGAGCATTACTTCCC	59.269	CGGGTACTTCACCTTCATCA	58.569	177
chr1	chr1:44644964-44645364	Di-	(TA)12	24	201	224	GGTCCGGGTTTCAAAACATA	59.662	AGCCAAAACATGTCTTTTAGTGT	57.089	187
chr1	chr1:44655198-44655598	Di-	(AT)10	20	201	220	TTTTGGGCATATCGGTTTTC	59.773	TGCAGTGATGGACCTAGAAAT	57.281	176
chr1	chr1:44657448-44657848	Di-	(AT)13	26	201	226	TTTCCATCATCTCTTCGGCT	59.773	CGAGCAACCTATTCTTGTGGA	60.256	155
chr1	chr1:44734022-44734422	Di-	(AG)10	20	201	220	CGAGAAACTCAACCTCAGGG	59.837	GCTCGAAAGCTCTGACAAAAA	59.761	168
chr1	chr1:44739312-44739712	Di-	(AG)9	18	201	218	CGAGAAACTCAACCTCAGGG	59.837	GCTCGAAAGCTCTGACAAAAA	59.761	182
chr1	chr1:44744481-44744881	Di-	(TA)8	16	201	216	AGCATGATTCTGGCTTAGGG	59.292	ATAGGCTCGTCGAGGAAACA	59.836	190
chr1	chr1:44781626-44782026	Di-	(AT)8	16	201	216	TCGTCACATCAATGCTTCAA	58.782	TATGTTTGTTTCGCAGTCGC	59.879	195
chr1	chr1:44784336-44784736	Tri-	(TGA)7	21	201	221	TGATGAGTTCGGCAATCAAG	59.799	TTGAAATTCAGTCGCTCACG	59.988	165
chr1	chr1:44787395-44787795	Di-	(AT)17	34	201	234	TTTTCAAAATTATCAGTGTTGTCAAAG	59.878	GGTCACGACCATATTGAACCA	60.63	195
chr1	chr1:44805556-44805956	Di-	(AT)9	18	201	218	TTCAAATTCTAACATTACACCGC	58.26	GTGCGCACAATGTGATTTTT	59.596	194
chr1	chr1:45055418-45055818	Di-	(TA)14	28	201	228	TGACGGACAAAAATAACAGAGTTT	59.141	TGAACTTACTTGAATGTGGCAT	57.304	199
chr1	chr1:45065128-45065528	Di-	(TA)14	28	201	228	TCCCCTAAAACCCCTTGAAT	59.639	AAGCCCACCAAGCAACTAAA	59.747	159
chr1	chr1:45098985-45099385	Tetra-	(ATAA)5	20	201	220	CAACGATTTGAATTTTCAGGA	57.741	TAGTTGCGGAAGCTAAAGCG	60.649	167
chr1	chr1:45116476-45116876	Di-	(CT)8	16	201	216	ACCCTGTTACTGGAAGTGCG	60.171	AATCGTTTCTTCAGCAACCC	59.174	170
chr1	chr1:45207281-45207681	Tri-	(TCA)6	18	201	218	AAAGATCTCCCAAAATCCCG	60.258	CTATTTCCGTTTCACCACCG	60.357	156
chr1	chr1:45215085-45215485	Tri-	(TTC)6	18	201	218	GTAACTGGGAAATGCGGTGT	59.859	TCGACAACCACGATCTTGAA	60.24	187
chr1	chr1:45226442-45226842	Di-	(AT)18	36	201	236	GGTAAGCACCCAGAACTATCG	58.732	GGGTGCAAGTCGGTGTATTT	59.859	185
chr1	chr1:45240695-45241095	Di-	(TA)12	24	201	224	CCTTGTTAATCGGTCCATGC	60.331	ATACGCTCCATGGGTGAAAG	59.955	197
chr1	chr1:45274419-45274819	Di-	(AT)11	22	201	222	CATGTGCGTTTTCAATTTGG	59.969	TTGTCGTTAGGTGCATTCCA	60.111	154
chr1	chr1:45333344-45333744	Tetra-	(AAAT)5	20	201	220	TCAGGGACCCTCAGAGTTTG	60.229	CAGTGGAAAATAGCGGGAAA	60.067	179
chr1	chr1:45364785-45365185	Di-	(AT)16	32	201	232	TGGATCAGTTTTGGTTTACGG	59.847	GGTTCTCCTTCCCATTAGCC	59.903	194
chr1	chr1:45506974-45507374	Di-	(AT)17	34	201	234	CAGTGATTGGGAGAAGTGGAA	60.096	GAACCGTGATCTCTCAAGTGC	59.866	180
chr1	chr1:45522483-45522883	Di-	(TA)11	22	201	222	AGATGATAACCCGCGCTAAG	59.343	ACGGATGAGCAACCGTGTAT	60.406	162
chr1	chr1:45526407-45526807	Di-	(AT)8	16	201	216	ACCTGCCAAAGTCTTGCCTA	59.875	CCGAATCGACAATTAAATGGA	59.781	200
chr1	chr1:45540239-45540639	Di-	(AT)19	38	201	238	GGGTTTAGCACGGTTACGAA	59.996	CCAGTTCCATTTCGTTGGAT	59.79	180
chr1	chr1:45593045-45593445	Di-	(TA)9	18	201	218	CGTCAAAAAGATGATGCATAAAA	59.164	GAATTCTTATATGGTATCCCAGCG	60.083	151
chr1	chr1:45631453-45631853	Di-	(TA)18	36	201	236	TAACACATGTACCCATGCCG	60.257	GTTGATTCCACATTGGCAGA	59.502	157
chr1	chr1:45649808-45650208	Di-	(AG)8	16	201	216	ACATTGGAGCTTTTTGGACG	60.11	TGACGACCTAGAAGAACAACACA	59.827	157
chr1	chr1:45652939-45653339	Di-	(TA)16	32	201	232	TGACGTTGGTTTTAGTATTGTTTTT	58.254	CGGTTCGGTTAATTGGGTTT	60.929	153
chr1	chr1:45658673-45659073	Tri-	(GAT)7	21	201	221	AATCTATCTATGCGGCGGTG	60.081	CGAACACAGTTTTGGCACTT	58.825	185
chr1	chr1:45683825-45684225	Hexa-	(CTGCTC)5	30	201	230	CGGGAAATACAAAAAGCCAA	59.937	CCTCCCGAGTACCACTCTCA	60.252	161
chr1	chr1:45713645-45714045	Di-	(TC)9	18	201	218	TCCTCCAAAAGAAATCGTCG	60.184	CTGGGACTCCAAATCATCGT	59.927	156
chr1	chr1:45716790-45717190	Tri-	(GAT)6	18	201	218	CGAATCCAGCCATTTTCTTG	60.576	TCCAAATGTTTATCCCCACC	59.481	150
chr1	chr1:45733351-45733751	Tri-	(GAT)6	18	201	218	TGAATCTATCTATGCGGGGG	59.878	ACGAACACAGTTTAGGCACG	58.851	185
chr1	chr1:45746699-45747099	Di-	(AT)12	24	201	224	AAAGCACATTGGATTTTCGG	59.938	GAACAGATCTAAGAGCATGTCCAA	59.789	157
chr1	chr1:45768510-45768910	Di-	(TA)14	28	201	228	TTGGTTTCTTTGAACCACCC	59.807	ACCTCGTCCTGGTTTGTCTG	60.151	192
chr1	chr1:45807746-45808146	Tri-	(TCT)6	18	201	218	CGATTGTTCCTCATCCGAGT	60.073	ATTCGAGTAGCCCACAATGC	60.103	189
chr1	chr1:45813588-45813988	Di-	(AT)12	24	201	224	AGTCGCAATTTTCAGTCGCT	60.022	TCGTGGTTGCTTTCAAACTG	59.881	163
chr1	chr1:45855278-45855678	Di-	(AT)8	16	201	216	TACGAACGCGAGTTTTCTCA	59.609	CAAGACAGAAAAAGCAGCGA	59.342	172
chr1	chr1:45870367-45870767	Tetra-	(ACAA)5	20	201	220	TCCTGCACAAACAAACAAACA	60.179	CATTGCAACCCCAATAATCC	60.016	197
chr1	chr1:45872175-45872575	Di-	(TA)12	24	201	224	ACATAGCGTTTTTATGGTGATTTT	58.177	TGCCTAGGTTTCGTTTAGGTG	59.276	150
chr1	chr1:45881431-45881831	Di-	(TA)13	26	201	226	CGTCCAGAAGCTCCATTGTT	60.255	TTTCGTCTAGGTGTCTGCGT	58.524	166
chr1	chr1:45900113-45900513	Di-	(TA)8	16	201	216	GCTCCCATAGCTTTTGCTTC	59.07	TCAAATGAGCAAAGTGTTTACTGAA	60.205	194
chr1	chr1:46058981-46059381	Di-	(AT)10	20	31	50	TGCCACATCATCAATTCAACA	60.931	TGATGTAGCATCATGAGAAGAGA	57.588	179
chr1	chr1:46058981-46059381	Di-	(TA)10	20	201	220	TGCCACATCATCAATTCAACA	60.931	TGATGTAGCATCATGAGAAGAGA	57.588	179
chr1	chr1:46147189-46147589	Tri-	(TGC)6	18	201	218	GTTGAATTTCTGCCCTTGGA	60.051	GAGAGCCAGAGAAGCCATTG	60.096	190
chr1	chr1:46164677-46165077	Tri-	(TTG)6	18	201	218	GCGTGTGTTTTGGATCATTG	59.972	GGAGAGCCAAAATGGAACAA	60.051	176
chr1	chr1:46167006-46167406	Di-	(TA)9	18	201	218	ATTGTTTGGTGGAAACTCGC	59.978	TTGGCGTAGTATGATTGGAAG	57.795	152
chr1	chr1:46172177-46172577	Tri-	(GAA)6	18	201	218	ATGCCCTACCTGGGAGAAAG	60.455	AACCACGCGTTTTTCACTTC	60.154	155
chr1	chr1:46222240-46222640	Di-	(AG)8	16	201	216	TCGAGATCGACAAGTCTTTCC	59.42	CATCATGTTTGGATTGCAGG	59.924	185
chr1	chr1:46285266-46285666	Di-	(TA)10	20	201	220	AGGAACGGAACCGCTAAGAT	60.096	TCGTTGATGGTCATGTAAGTTTTC	60.276	192
chr1	chr1:46287162-46287562	Di-	(AT)8	16	201	216	ACTGATGAATCCTGGCAAGC	60.226	TGCTCAATCTCAGGATCAACA	59.384	190
chr1	chr1:46340076-46340476	Di-	(TC)8	16	201	216	TCTAGCTCGAAAGCTCTGGC	60	CGAGAAACTCAACCTCAGGG	59.837	184
chr1	chr1:46345324-46345724	Di-	(TC)8	16	201	216	CCCGAAAACAATCAAAATCG	60.294	GGAAAAAGGGAAACGACCTT	59.438	197
chr1	chr1:46359491-46359891	Di-	(TA)9	18	201	218	CCAAGGTTGCTCTCTGTGCT	60.589	ATCATTGGTGGTTTGCATCC	60.591	185
chr1	chr1:46380119-46380519	Di-	(AT)9	18	201	218	TGAATTTGACGTGAAAAATATACAGA	59.06	TCAATCCACCAGATTTAAAAGATGT	60.12	197
chr1	chr1:46391698-46392098	Di-	(TA)17	34	201	234	CATAGGATCGAGGTCATCAAA	57.626	GGTTAACAATGTAACATACCTCACAAA	59.58	200
chr1	chr1:46436005-46436405	Di-	(AT)17	34	201	234	CGCGTCTTTTTGTCGTACATT	60.18	TCTTCATTTGCCATGAACCA	60.049	189
chr1	chr1:46502641-46503041	Di-	(AT)20	40	201	240	GCACCTTTTTACAGGTTGCCT	60.528	CCCAAGTAAGCATCCACGAT	59.955	195
chr1	chr1:46528614-46529014	Tri-	(TCT)7	21	201	221	CTTCCGAGTTTCCTCAATCG	59.807	CGGATCGGACAGAGAAGAAG	59.943	180
chr1	chr1:46538654-46539054	Tri-	(TTC)6	18	201	218	TGAGAACAAAACGAGATTGGAA	59.724	TGCAATTGACCAAAACTTTGAC	60.018	200
chr1	chr1:46547682-46548082	Di-	(TA)8	16	201	216	AACACCTGTTTTGGCTACTAAATTG	59.89	CGGGCTTAGGTTAATTTTGG	58.628	150
chr1	chr1:46576907-46577307	Hexa-	(CTGCTC)5	30	201	230	CCTGCTGAGGAAGCTCTGTC	60.284	GCTGCTTGTTGTCTGGAACA	60.032	151
chr1	chr1:46584107-46584507	Hexa-	(CTGCTC)5	30	201	230	ACTGCGCTCTAAGCTAACGG	59.813	GACAGAGCTTCCTCAGCAGG	60.284	170
chr1	chr1:46591247-46591647	Hexa-	(CTGCTC)5	30	201	230	ACTGCGCTCTAAGCTAACGG	59.813	GACAGAGCTTCCTCAGCAGG	60.284	170
chr1	chr1:46604050-46604450	Hexa-	(CTGCTC)5	30	201	230	CCTGCTGAGGAAGCTCTGTC	60.284	GCTGCTTGTTGTCTGGAACA	60.032	150
chr1	chr1:46616811-46617211	Di-	(TA)9	18	201	218	CTTCCATTTGCCTTTTCCAA	60.046	TATCCCGAAAGAAAGCTCCA	59.778	176
chr1	chr1:46673028-46673428	Di-	(AT)13	26	201	226	CAAAAACTCAACGAGGTGATTG	59.649	TCAACCTTGAATTTGGTGAAA	58.107	168
chr1	chr1:46681712-46682112	Tri-	(CTT)7	21	201	221	TCAAGTAGAACAGGCCCACC	60.111	TTTAGGGGGCAAAAGAGGAT	59.903	180
chr1	chr1:46693769-46694169	Di-	(TA)9	18	201	218	CGTTTTTAAACCGAACCGAA	59.972	CAAAAACCAACGACATGTGA	57.998	170
chr1	chr1:46721015-46721415	Di-	(AT)11	22	201	222	GCCACATCTTCCTCTTGCTC	59.957	CTCAATTTGGATCCTCGGAA	60.006	194
chr1	chr1:46723370-46723770	Tri-	(TTA)6	18	201	218	AGGACGTGAAGAAGAGGCTG	59.598	ATGATGATGACCACGAAGCA	60.08	153
chr1	chr1:46725543-46725943	Di-	(AT)10	20	201	220	TTGGATCCCAAGAACAAAGC	60.051	CAAAGGAGGTTTTGCTGGAG	59.846	198
chr1	chr1:46780798-46781198	Di-	(TA)12	24	201	224	TTCTAGGGATTTTGAGAATGAAA	57.104	TTCCAGGTAAGACAGTGGGG	59.959	194
chr1	chr1:46810233-46810633	Di-	(TC)8	16	201	216	AGCTCGAAAGCTCTGACAAAA	59.392	AGTCACCATCAGTGTGGGGT	60.291	175
chr1	chr1:46969135-46969535	Di-	(AT)9	18	201	218	ACATTGTAGTTTGGGACGCC	59.859	CACGTGGGTTCAAGATCCTC	60.51	188
chr1	chr1:47026191-47026591	Di-	(TC)12	24	201	224	TCTCTCTCGCACTCCAGACC	60.701	GTCGAATCATTGGCTTCCAT	59.9	185
chr1	chr1:47040363-47040763	Di-	(CT)8	16	201	216	ATTCCCACACGTTTTCTTGC	59.978	AATGTCCTGCAAGTGCACAG	59.905	166
chr1	chr1:47107624-47108024	Di-	(TC)10	20	201	220	AAGAGGGAATCTCCCGAAAA	60.011	TGTTTTGGATCAGGCTTCTTG	60.234	187
chr1	chr1:47164867-47165267	Di-	(TA)9	18	201	218	TCTGAACGTGATTAGAGTGCTGA	60.067	GCACGTCAAAAACAACGCTA	59.918	151
chr1	chr1:47201765-47202165	Di-	(AT)14	28	201	228	GATCCGAGAACAAGTGAGTCG	59.859	TTGTCTCGTTTGTAAAGCTTTCTT	58.74	188
chr1	chr1:47223396-47223796	Di-	(TC)8	16	201	216	GGTTACAGGGACGAACTGGA	59.966	AGTCACCATCAGTGTGGGGT	60.291	153
chr1	chr1:47303110-47303510	Di-	(GA)8	16	201	216	TCGCTACTTTATCGGGGAAA	59.677	TGCAAATCCAACCAACAAAG	59.561	180
chr1	chr1:47340049-47340449	Di-	(AG)8	16	201	216	TCCGATACGAGGAAGGAAAA	59.64	ATCTCTCTTTCCGTCGGTCA	59.803	195
chr1	chr1:47367925-47368325	Di-	(AT)9	18	201	218	GCTGTGCAAAATGGGTCATA	59.548	GACTGACGAGGAAATCGAGG	59.803	154
chr1	chr1:47395498-47395898	Di-	(TA)14	28	201	228	TGGGAGTAATTGCCCTACCA	60.323	GCTAAACCCGCAAGTGATGT	60.14	184
chr1	chr1:47448050-47448450	Di-	(TA)11	22	201	222	TTTTTCCCTTTTTCCTTATGAAT	57.417	TTCAAAACTTTGCATTCGCA	60.369	190
chr1	chr1:47575251-47575651	Tri-	(CAA)6	18	201	218	ATTGCAGATGGGAAGGTCTG	60.073	TGTGAGTGGTAAGACGGGTG	59.591	162
chr1	chr1:47579685-47580085	Di-	(AT)15	30	201	230	TCCAATTTTCGTGACATGACTT	59.476	AGAAGCTACTCAAAATGCTATATTGTT	57.581	196
chr1	chr1:47633852-47634252	Di-	(CT)16	32	201	232	TGCAGAACAAGATGCCAAAG	59.988	AGAGAGGGAGATGGGTAGGC	59.659	160
chr1	chr1:47662032-47662432	Tri-	(GAA)6	18	201	218	ACCAATCCGCTACAGCAGTC	60.285	CTTCTTCTTCACTGGGGGTG	59.691	188
chr1	chr1:47692272-47692672	Di-	(TA)17	34	201	234	GATAACAGAAGCCTTCGACCC	60.089	TAAAATGGACTCCCCCACAA	60.162	193
chr1	chr1:47776584-47776984	Hexa-	(GGAAGA)5	30	201	230	ACCTTCAAATAGGCCGGAGT	59.962	TTCGAATGGTCCATGACAGT	58.933	199
chr1	chr1:47792617-47793017	Di-	(TC)8	16	201	216	GGTTACAGGGACGAACTGGA	59.966	AGTCACCATCAGTGTGGGGT	60.291	153
chr1	chr1:47802052-47802452	Di-	(TC)8	16	201	216	GGATCCTCTAGCTCCGCATA	59.391	GTTGATTGCCTACTGGCGTT	60.14	170
chr1	chr1:47854887-47855287	Tri-	(AAC)6	18	201	218	CACCGATCCGAGTACCCTAA	59.948	TCGTGTCTGGACCGATGTTA	60.112	195
chr1	chr1:47856669-47857069	Di-	(AT)9	18	201	218	GTGGACACGTGGATAGCCTT	59.997	TGACAAGGGGCTTTATCACC	59.933	189
chr1	chr1:47871968-47872368	Di-	(AT)16	32	201	232	TAATTTACCTTTCTATCACCTGCC	57.906	CATGCATGGGGACTTGTAAT	58.298	150
chr1	chr1:47878180-47878580	Di-	(TA)11	22	201	222	CCGTAGGATACGGATATGGTTT	59.145	GGTGGCTATAAAACGCACTTG	59.661	200
chr1	chr1:47880137-47880537	Di-	(TA)12	24	201	224	TGTTGTTTTCAAAGAAGTATTCCAA	59.157	TTCCTCGATCCAGATTCACTG	60.203	188
chr1	chr1:47935803-47936203	Di-	(AT)13	26	201	226	ACGTCCACGTGTCTCCATCT	60.596	ATTCGCTGGTTATGCCACAT	60.361	196
chr1	chr1:48036870-48037270	Di-	(TA)9	18	201	218	CCCTTTTACGTCCTTCTGGA	59.167	TGACCAATAACGTTTGAAATGA	58.071	200
chr1	chr1:48059779-48060179	Di-	(TA)13	26	201	226	TTTCTTTTATCGAAATTGGTTACCTT	59.733	TCGGTGTAGATAAAAGGTTTTGAA	59.128	177
chr1	chr1:48114668-48115068	Penta-	(TTAAT)5	25	201	225	TTGACTTCCGTCAAGGTTCC	60.088	GGAGGTGACCTTGGTTGAGA	60.088	151
chr1	chr1:48134358-48134758	Di-	(AT)17	34	201	234	AACATATGCCCAACTTCAATAAA	57.667	AAAATAATGTGCCAAATATCACG	58.036	200
chr1	chr1:48149352-48149752	Di-	(GA)9	18	201	218	TCGATTTCTTACTGCTTCCGA	59.967	TGATTTTCCGTGTTGGGTTT	60.206	152
chr1	chr1:48241167-48241567	Di-	(AT)17	34	201	234	CACGTAAGACTTTAAGTATGGGGG	60.169	TGCTTGTCCTCAACCAAAAA	59.293	175
chr1	chr1:48435971-48436371	Di-	(TA)9	18	201	218	AAGTCAAAGATTCCTAATAATATGCG	58.397	GAATCGCAGGGTTCATGATT	59.9	183
chr1	chr1:48475012-48475412	Di-	(AT)10	20	201	220	TTGCAAAAGCACAAGGAATG	59.849	TGAATGAAACAATAAATTTGAAGGA	58.989	158
chr1	chr1:48648575-48648975	Di-	(AT)17	34	201	234	GCCTTTTAATTCGGGTAGGG	59.802	TAGTGGAATGATGCGACCAA	60.073	168
chr1	chr1:48672284-48672684	Di-	(AT)10	20	201	220	AGGTGGCTAGGGCAAAAGAT	60.096	TTTTGGAAATCTGGCAAAGG	60.046	193
chr1	chr1:48852479-48852879	Di-	(CT)10	20	201	220	CATGGTCTTTCCACGAGACA	59.676	ATTGGACTCGTCACCCAATC	59.786	153
chr1	chr1:48871743-48872143	Di-	(TA)10	20	201	220	TGGGTCACACACCTAAGCAA	60.152	TAGCACACACAAAACCGAGC	59.911	184
chr1	chr1:48877611-48878011	Di-	(TA)13	26	201	226	TGGGTCACACACCTAAGCAA	60.152	AACACAAAACCGAGCAAACC	60.015	186
chr1	chr1:48974029-48974429	Di-	(AT)17	34	201	234	CATCGGAGATAAGGGAGCAC	59.653	ACCTTTTCCTTCTAACGTGGC	59.645	150
chr1	chr1:49013318-49013718	Di-	(AG)8	16	201	216	GGTCGTCCCTGTACACGATT	59.851	TGTTGGATTGCAGGTTTTGA	60.088	180
chr1	chr1:49030054-49030454	Di-	(TA)9	18	201	218	CGTTCCAAAATTTCGCCTTA	60.068	GGAGAAAAGTCGAGAGAGGAGA	59.207	193
chr1	chr1:49093569-49093969	Tri-	(TCT)6	18	201	218	CCGAGACGTAGGGCTACAAA	60.262	CAGTGATCCAAGGCTTAGGG	59.688	195
chr1	chr1:49253223-49253623	Di-	(TA)13	26	201	226	TGGAGTATGAAGTGGGTGTTGA	60.41	ATCGTGCTTGAGGGAAGAGA	59.95	172
chr1	chr1:49295750-49296150	Di-	(AT)10	20	201	220	CATCAGCATGTAACGATCGAA	59.703	TCCATCGTGAGTTTGCAAGT	59.293	155
chr1	chr1:49309568-49309968	Di-	(AT)9	18	201	218	AAAGTGGTTTTGAGATTCTTGGA	59.165	TGACGTCTAGCAAATATTCAACA	57.555	180
chr1	chr1:49338542-49338942	Di-	(AT)10	20	201	220	GGTTCACATGATCTGGAAGTGA	59.973	GGACAACAAAGCAGTGGAAAA	60.139	172
chr1	chr1:49352886-49353286	Di-	(AT)14	28	201	228	GCTAATTTTTAGCTGGCATCG	59.037	GCCAAATTGCAAATCGTTGT	60.876	160
chr1	chr1:49417420-49417820	Tri-	(AGA)6	18	201	218	GTACAGTGCCGTTCGATGG	60.128	TCCATCAGCTTCCTCAATCC	60.158	200
chr1	chr1:49424438-49424838	Di-	(AT)11	22	201	222	CTGTCGGAGTGAAGGAGGAG	59.978	TCCACAAATGTGGTTTCAAGA	59.01	199
chr1	chr1:49546604-49547004	Di-	(TA)16	32	201	232	TCCCCAAATCCAATTACAAA	57.791	TCAACCCCCAAACGTTAAAA	60.194	164
chr1	chr1:49554306-49554706	Di-	(AT)8	16	201	216	AATCCAGACAAACGCCAATC	59.939	ACAGACCGCCAAGTTGAGAT	59.727	186
chr1	chr1:49582572-49582972	Tri-	(TAT)8	24	201	224	AGACATTCAAGACCGGTTGC	60.119	TCAAAACATAAGTTCTTTTCAACAA	57.249	180
chr1	chr1:49635673-49636073	Di-	(TA)9	18	201	218	GGCTAGCGCAAAAGATGAAC	59.988	AGCAGCGTTTATCTGCATCC	60.382	153
chr1	chr1:49729209-49729609	Di-	(GA)8	16	201	216	GCTTTTGGACGAATTTGGAA	60.053	TGGAAAACAACTCGAAACTGAA	59.763	196
chr1	chr1:49863452-49863852	Di-	(AT)9	18	201	218	AGTAGTTAGGACCACCGGCA	59.615	TTTTATACTTCGCGCCTTGG	60.218	157
chr1	chr1:49883541-49883941	Di-	(GA)8	16	201	216	CACCCTTGTTTAAGACCTTGGA	60.377	TTCGATCCATCCGACCTAAC	59.894	171
chr1	chr1:49921461-49921861	Di-	(AC)8	16	201	216	ACGGTTCTGAAACATCGACC	59.973	GAAATTTTGACAGGGCAAGG	59.546	176
chr1	chr1:49951220-49951620	Tri-	(TGC)8	24	201	224	TTTTACACGGATCCTCCTGC	60.074	CAGCAGCAAGAAGGACAACA	60.175	159
chr1	chr1:49964106-49964506	Di-	(TA)10	20	201	220	CGGTTCGGTTCAGTTCAGTT	60.149	TGGTCGGTGGATTAACAAGA	58.973	189
chr1	chr1:49976631-49977031	Tri-	(CTT)6	18	201	218	ACTGGAGAATCCGTTGTTGC	60.119	TGAAGAAGGAAGCAACGTCA	59.566	157
chr1	chr1:50012659-50013059	Di-	(AT)11	22	201	222	TATCCAGAAAGATGGGCTCG	60.17	TAGCCCGTCCATGGGTATAA	60.167	156
chr1	chr1:50034196-50034596	Tetra-	(AATC)5	20	201	220	CATTCCGACATGTTCCTCG	60.056	TACAAATTGGGAAGACCGGA	60.301	190
chr1	chr1:50064212-50064612	Di-	(AT)11	22	201	222	ACACCAAAACCCACTCCAAA	60.246	GGGTTTCGGGAAGACATTAAA	60.17	195
chr1	chr1:50076766-50077166	Di-	(TA)9	18	201	218	ACATTGGAGCTTTTTGGACG	60.11	ATATAAAGCCCAGGCCCAAC	60.171	152
chr1	chr1:50103070-50103470	Di-	(AT)14	28	201	228	GTCACAAATTTCCGACGAAT	57.515	CCTTTGCTCGGTTCAACAAC	60.668	200
chr1	chr1:50192903-50193303	Di-	(CT)9	18	201	218	TCCTGAAGACCGAACCTGAT	59.655	AGTGCCCTTTAGGGCTTGTT	60.13	182
chr1	chr1:50224207-50224607	Di-	(AT)10	20	201	220	TCGTCACCAATTCACCGTTA	59.964	TTCAAATTGCTTACGATTGCAT	59.629	199
chr1	chr1:50245167-50245567	Di-	(TA)10	20	201	220	GGTCGAATGCGGATCAACTA	61.003	CAATCGCTCATGGATTAATTTTT	59.391	196
chr1	chr1:50248586-50248986	Di-	(AT)9	18	201	218	CGAACACCCACCCCTAATTT	60.958	TATTTGGTGGACAAAACGCA	59.969	154
chr1	chr1:50255447-50255847	Di-	(AT)11	22	201	222	CGCCATCGTCAAAATAACCT	59.96	CTCATGGAAATGAAACGGGT	59.79	167
chr1	chr1:50261427-50261827	Di-	(TA)10	20	201	220	TTGGTATGAAATTGGTTGAACG	59.736	TTTTTCCTATCCACGATTTGTAA	57.776	168
chr1	chr1:50377988-50378388	Di-	(TA)14	28	201	228	TCTGTTTCCAACGGTTTTGC	61.041	AACTATTCTTCCAGCTCGGATT	58.432	200
chr1	chr1:50435740-50436140	Di-	(TA)12	24	201	224	ATCACCGGATTTCTACGCTG	60.096	ACGGGAAAGAACGAAAGGAT	59.94	166
chr1	chr1:50496693-50497093	Tri-	(TTC)7	21	201	221	AAGAGAGCCACACATGAGCC	60.418	TGTTGGCATATGACTGAAGAAGA	59.761	183
chr1	chr1:50589121-50589521	Tri-	(GTT)7	21	201	221	TGCTTTCTCCAAGCTGTCCT	60.134	GGATAAGCTGAGTGGTCCGA	60.218	153
chr1	chr1:50595000-50595400	Di-	(AG)13	26	201	226	TGACCACAGTAGGGGGTAGC	59.989	AAAAACCGTGTACAGGGACG	59.891	159
chr1	chr1:50614164-50614564	Di-	(AT)8	16	201	216	CCTTTGCCTTTTGGAAGTTG	59.719	GATCGTTGCTCTGAAGGAGG	59.95	190
chr1	chr1:50655328-50655728	Tri-	(TCT)9	27	201	227	TTCCAGTTGTGCCATTACCA	59.964	CGAAGGAGAAGCTCAGGTTG	60.126	165
chr1	chr1:50687138-50687538	Di-	(TA)10	20	201	220	GATAAATATGAAAAAGAAAGAAACGG	57.994	GTTTCTCTTCAACCCGAACG	59.711	165
chr1	chr1:50716053-50716453	Di-	(CT)9	18	201	218	ACGAAAGTCGATGGAACCAC	59.973	CATGCCCACGTGATAGATTG	59.948	198
chr1	chr1:50845683-50846083	Di-	(TA)19	38	201	238	CTCGAAACCGATAACCGAAA	60.067	TTACCCGGGAACCGAAATAG	61.019	182
chr1	chr1:50851259-50851659	Di-	(GA)10	20	201	220	GGTATGTCGCATCAACATGG	59.805	CTCAGTCATTCAATACGCGG	59.297	158
chr1	chr1:50952652-50953052	Di-	(AT)10	20	201	220	TTAGGCTAGATTCGAAACAATGA	58.104	GCAGATTTATAACCCTCCCG	58.533	165
chr1	chr1:51085908-51086308	Di-	(AT)16	32	201	232	GCAGAAAACGGACTTGGAAA	60.227	CCGGCTTGAATTTACAAAATG	59.481	154
chr1	chr1:51116983-51117383	Di-	(TA)8	16	55	70	CACCCTTGATTCTACCTTGGA	59.038	TTCGATCCATCCGACCTAAC	59.894	170
chr1	chr1:51116983-51117383	Tri-	(TTC)6	18	201	218	CACCCTTGATTCTACCTTGGA	59.038	TTCGATCCATCCGACCTAAC	59.894	170
chr1	chr1:51147843-51148243	Di-	(AT)18	36	201	236	AAAACATCATGCATAAAGAAAATAGC	59.114	TTCAGAGCTTCATTTTTGGGA	59.809	188
chr1	chr1:51154575-51154975	Di-	(TA)8	16	201	216	AGAACGGGCACCATACTCTC	59.166	TGTAGGCATAAACTGTTGTTTCA	57.469	198
chr1	chr1:51227467-51227867	Di-	(TA)8	16	201	216	CCATGTCCATCACGAGAAAA	59.496	TGGAGCTACCTCGTGCTGAT	60.966	200
chr1	chr1:51230460-51230860	Penta-	(CTACC)5	25	201	225	AGGGGAAACTCAAAAACCGT	59.842	ACGCCAGATGGTAGACCAGA	60.678	164
chr1	chr1:51234708-51235108	Di-	(TC)9	18	201	218	TGTTGGATTGCAGGTTTTGA	60.088	TCCAGTTCGTCCCTGTAACC	59.966	184
chr1	chr1:51279075-51279475	Di-	(AT)11	22	201	222	TAATATGCGCCGTATTGGTG	59.447	ATGGGTATTTAGGCCGGAAC	60.041	191
chr1	chr1:51354145-51354545	Di-	(AT)13	26	201	226	TCTGATCGGACGGAAGAAAT	59.629	CTCCAAACCGCTTCAGTACC	59.734	197
chr1	chr1:51401611-51402011	Di-	(CT)10	20	201	220	GCCAACTTGCCAAAATTCTC	59.691	GCCCAATCACATGATGACAC	59.776	170
chr1	chr1:51442617-51443017	Di-	(TC)11	22	201	222	CCCACGAAGAGGGGTAAGAT	60.319	CGTGTTGGGGTAGGAAGAAA	59.964	164
chr1	chr1:51447257-51447657	Di-	(AT)9	18	201	218	AAACTTCGGGTAGTTCGGGT	59.864	ATAGGGGTGGGCAAAATACC	59.909	182
chr1	chr1:51501918-51502318	Di-	(AT)19	38	201	238	GGTCGGAAATCGGTCATAAA	59.762	ATCCATCCATGATCGGAAAT	59.011	197
chr1	chr1:51575973-51576373	Di-	(CT)10	20	201	220	CCAGCGTGATTGGGTTAGTT	59.993	TATGTCTCGACGACGGATGA	60.225	187
chr1	chr1:51601292-51601692	Di-	(TA)11	22	201	222	AGGGAGAGAGGAAAACCCAC	59.534	TTGCAGAGAGATTGAGTGGC	59.116	160
chr1	chr1:51628554-51628954	Di-	(TA)10	20	201	220	TCAATTGTGGAAGGGTAATTATGTT	59.906	ATTTGGCCCAATTTTACCGT	60.42	192
chr1	chr1:51639152-51639552	Di-	(AT)18	36	201	236	TTTTTGATAATCGTAATTTTGGGAA	59.973	TGGTATGATTGAAATGCAATGG	60.568	183
chr1	chr1:51651093-51651493	Di-	(TA)10	20	201	220	GATTTTTCAATTAAAACCATAATCCA	58.75	TCCAATTGATTTGATTGCCA	59.867	158
chr1	chr1:51651871-51652271	Di-	(TA)9	18	201	218	TCTTCAATTTGCACAAACCAA	59.192	TAAAAGGAAAAACGGCCTCA	59.693	153
chr1	chr1:51653589-51653989	Di-	(AT)11	22	201	222	GGACAATAACATATTTAAACTTCACCA	58.82	TGAATTGGAGTAGTCTGTTGATGG	60.405	190
chr1	chr1:51676103-51676503	Di-	(TA)10	20	201	220	CACGTGGGTTCAAGATCCTC	60.51	CGCCAAACTGCAAAGTATCA	59.872	158
chr1	chr1:51686772-51687172	Di-	(AT)12	24	201	224	TTTCGTTTTAACCATCTTTCAACA	59.918	TGTCCATTTATCAGTCATTGCTTT	59.904	192
chr1	chr1:51693464-51693864	Di-	(AT)10	20	13	32	TTTTTAAAACCACACCAAAACTATAC	57.098	TATGTTATGACAGGGTCTGTTCG	59.031	150
chr1	chr1:51693464-51693864	Di-	(AT)11	22	201	222	TTTTTAAAACCACACCAAAACTATAC	57.098	TATGTTATGACAGGGTCTGTTCG	59.031	150
chr1	chr1:51694359-51694759	Di-	(AT)8	16	201	216	CTTCCTTGAAGTCGTGCCTC	59.989	ATTAGAAGCGGAAATCGGGT	59.93	154
chr1	chr1:51719102-51719502	Tri-	(GAA)6	18	201	218	CCAGCTTCAACCTTCCAGAC	59.844	AGCTGCCCATTTATCTGCTG	60.374	178
chr1	chr1:51815402-51815802	Di-	(AT)13	26	201	226	CCTTGGTACAACCTGCTCGT	60.171	CTCCACGGTTTCAAAAACAA	58.648	153
chr1	chr1:51912391-51912791	Di-	(AT)12	24	201	224	TTGGTATCTAACACATGGACAACC	60.042	AAGTGATGCCAGATGAGGGT	59.535	171
chr1	chr1:51927091-51927491	Tri-	(AAG)6	18	201	218	TTGGTCACGCACCATTAAAA	59.969	TTGAAGGTATCCAAGGACGG	59.926	169
chr1	chr1:51978231-51978631	Di-	(AT)11	22	201	222	CCGACGAGACGTAGGAGAAG	60.005	AGTTGCAACCTTTTGTCGGT	59.639	190
chr1	chr1:52055475-52055875	Di-	(AT)10	20	201	220	GCATCAGAAGCTTACAGTGCTC	59.294	GTGGTTTGATCATTTGACTTGG	59.336	150
chr1	chr1:52082942-52083342	Di-	(GA)8	16	201	216	CACCCTTGTTTAAGACCTTGGA	60.377	TCCATCCGACCTAACCTTCA	60.452	166
chr1	chr1:52102352-52102752	Tetra-	(TTAA)5	20	201	220	CGCCGAATTCAACTGTTACC	60.502	TGGCTTAGTGTCTTGATGTGC	58.94	153
chr1	chr1:52183170-52183570	Di-	(TA)9	18	201	218	AACACGTTAAAAATAATTTCATACCAA	58.491	CTATTTTTCTCGGATTTGTTCG	57.959	150
chr1	chr1:52184122-52184522	Di-	(AT)11	22	201	222	TCTCTCCAATGACCCGTTTT	59.526	ACCATCAATGAACTTTGGGG	59.647	180
chr1	chr1:52209646-52210046	Di-	(TA)14	28	201	228	GCGATTTTTCGAACCTTGG	60.57	TTCTTCCCAACACAACCCAT	60.21	151
chr1	chr1:52267406-52267806	Di-	(AT)9	18	201	218	TGAATTTTGCATCTGGGTCA	60.049	TCACATCACGCGTTATAAGACA	59.254	155
chr1	chr1:52340614-52341014	Di-	(AG)9	18	201	218	CCTCAGAGAGGGGTAGCGAT	60.746	CTAGCTCGAAAGCTTGGTGG	60.147	170
chr1	chr1:52361137-52361537	Di-	(AT)10	20	201	220	ATGTTGCACCCAAGATTCGT	60.384	GCTCTCATGAGCCTCTCGTT	59.709	172
chr1	chr1:52462628-52463028	Tetra-	(TGTT)5	20	201	220	AGTTCATAGCCTCCGATCCC	60.431	CGAACGAGGAAAGCAATCAT	60.214	153
chr1	chr1:52469947-52470347	Tri-	(TGA)6	18	201	218	AGGCAAAGAAGGGAAAAACG	60.584	TGAAAGAAGATTCACAGGTCACA	59.766	158
chr1	chr1:52491615-52492015	Di-	(AT)15	30	201	230	TGGAGTAATCAATAAGAGACTCCG	58.845	CATAACAGGGGCATCGATTT	59.784	160
chr1	chr1:52537999-52538399	Di-	(TC)9	18	201	218	TTCCGAAAACAATCAAAATCC	58.909	AAAAGGGAAACGGCATTTGT	60.702	198
chr1	chr1:52552697-52553097	Di-	(TC)8	16	201	216	GGAAGAAGAAAGAATCTCCCG	59.294	ATTGTTCCAGTTCGTCCCTG	59.966	152
chr1	chr1:52587333-52587733	Tetra-	(ATTC)5	20	201	220	AACAATCAGCTTCTTGGTGCT	58.997	AGAACGTTCATCGAAATCCG	60.074	192
chr1	chr1:52626071-52626471	Tri-	(AAT)6	18	70	87	TTGAATTACTGTTGACGCGG	59.729	TGGGAAATCGAGCAGAAAAG	60.323	189
chr1	chr1:52626071-52626471	Di-	(AT)8	16	201	216	TTGAATTACTGTTGACGCGG	59.729	TGGGAAATCGAGCAGAAAAG	60.323	189
chr1	chr1:52649972-52650372	Di-	(TA)12	24	201	224	CTGCCCAACTGCTTTGAACT	60.431	TTGGGAGTGAGTGCCTCTTT	59.844	177
chr1	chr1:52673494-52673894	Di-	(GA)8	16	201	216	GGGAGCATGTACCTTTCCAA	59.933	CGGCAAAGGGTATGTGAGAT	59.955	158
chr1	chr1:52679101-52679501	Di-	(AT)19	38	201	238	ATGAAATGCCAGCCTTTTTC	59.162	GAAAGGGAAGCGAAGCTAAG	58.353	151
chr1	chr1:52681142-52681542	Di-	(TA)9	18	201	218	TCTTTTACAAACGCCTAGACCA	58.942	AAATTTACAAATATGAGGCATAGGA	57.439	168
chr1	chr1:52753390-52753790	Di-	(AT)8	16	201	216	CAAACTTGTTCCGCTTGTGA	59.881	TAGAGGAAGTCGGAGGAGCA	60.088	183
chr1	chr1:52782009-52782409	Di-	(AT)8	16	201	216	AGAGTCTTCTTGCCTTCGGA	59.162	TCTGTGGAAGCACATTTGGA	60.24	150
chr1	chr1:53042243-53042643	Di-	(TC)14	28	201	228	GCCGCGTCTGTTATCTGAGT	60.428	CGAAATCCTGGATGGTGAAA	60.832	171
chr1	chr1:53130289-53130689	Di-	(AG)8	16	201	216	AGTCACCATCAGTGTGGGGT	60.291	GGTTACAGGGACGAACTGGA	59.966	151
chr1	chr1:53195200-53195600	Tri-	(TAC)7	21	201	221	TAGCTATCGTCGTGACACCG	59.888	ATATCGCCTTGTTTTGCGAC	60.103	184
chr1	chr1:53205314-53205714	Tri-	(TAC)9	27	201	227	TCTCTATCCTTGAATGGGCG	60.17	TATCGCCTTGTTTTTCGACC	60.074	155
chr1	chr1:53223830-53224230	Tri-	(TAA)8	24	201	224	AAAAGTTAAAATCCATACAACATTTCA	58.539	GGATGAATGAAGTATGGTCAGC	58.531	157
chr1	chr1:53231259-53231659	Di-	(TA)10	20	201	220	TCGTCTTGTGTAGAAAACTTGAAAA	59.416	GCCACCTTCGAAAGAGAAAA	59.429	199
chr1	chr1:53253413-53253813	Di-	(TA)8	16	201	216	AGGGAATCGACGAAGATCG	60.165	CGTGTTTGGCTACTGATTTGC	60.683	150
chr1	chr1:53254903-53255303	Di-	(AT)9	18	201	218	TACGGGGACTTCACCTTCAT	59.405	TATTTCCCTGCGCACATACA	60.096	169
chr1	chr1:53273432-53273832	Tri-	(TGC)6	18	201	218	GTTGAATTTCTGCCCTTGGA	60.051	GAGAGCCAGAGAAGCCATTG	60.096	190
chr1	chr1:53312091-53312491	Di-	(AT)10	20	201	220	TTTAAAACACCAAAACATTTGCC	60.133	TTGTTGTAGCATTTGGGATTTC	58.989	150
chr1	chr1:53424815-53425215	Di-	(TA)10	20	201	220	TCTGTGGAAGCACATTTGGA	60.24	AGAGTCTTCTTGCCTTCGGA	59.162	150
chr1	chr1:53437348-53437748	Di-	(AT)11	22	201	222	GGAGACAAATATTACTGTGCGTG	58.712	AAAAAGGGCACGTTTTTGAA	59.603	155
chr1	chr1:53438346-53438746	Di-	(TA)13	26	201	226	GATAGTGTTGGCCACTCCGT	59.997	ATGGCCATCAAACTGCAATC	60.874	197
chr1	chr1:53450023-53450423	Di-	(AT)11	22	201	222	ATCGAACCCCGATATCGTTT	60.531	GAGAATGCGAAGGAAAATGG	59.645	197
chr1	chr1:53453469-53453869	Di-	(AT)13	26	201	226	GGATCAACATGATACGACCG	58.799	GTATGGAGCCCCGAAAATCT	60.286	153
chr1	chr1:53566616-53567016	Di-	(AG)10	20	201	220	CCTCAGTAGGGGGTAGCGAT	60.476	GCTCGAAAGCTCTGTAAAAATCA	60.036	172
chr1	chr1:53571915-53572315	Di-	(AG)9	18	201	218	CCTCAGTAGGGGGTAGCGAT	60.476	GCTCGAAAACTCTGTAAAAATCAA	59.028	171
chr1	chr1:53588275-53588675	Di-	(TA)8	16	61	76	CTCCGACCTCCGAATAATCA	60.029	TTTCTTCTTGCTCTCCTCCG	59.688	175
chr1	chr1:53588275-53588675	Tri-	(GAA)8	24	201	224	CTCCGACCTCCGAATAATCA	60.029	TTTCTTCTTGCTCTCCTCCG	59.688	175
chr1	chr1:53594175-53594575	Di-	(AT)16	32	201	232	CCCAACACTTTGGGACAAAT	59.688	AATCAGAAGTGGGTGTGGCT	59.579	194
chr1	chr1:53602089-53602489	Tetra-	(CAAA)5	20	201	220	TGAAGCAAAATCACAAAATCAAA	59.632	TGGCACGACATGGTAATGAT	59.805	200
chr1	chr1:53621360-53621760	Tri-	(GAG)7	21	201	221	AGGAGGAGGAGGTGTCGATT	60.073	CGTCTCTCTCTGCGATACCC	59.973	172
chr1	chr1:53622464-53622864	Di-	(AT)9	18	201	218	GAAAACTTGCTCCGCTTGAG	60.132	TTTGAAAAGCTAATCCAACGG	59.24	198
chr1	chr1:53651771-53652171	Di-	(AT)10	20	201	220	AAAAAGAGACGACACATCATCAAA	60.042	TTGCGCTAAATTTTTGTGACC	60.123	177
chr1	chr1:53654079-53654479	Di-	(AT)15	30	201	230	CCGAATTTAGTTTGTTGTAGCG	58.872	AAAGAGAAGCTTTTTCGAAGACAT	59.163	154
chr1	chr1:53701489-53701889	Di-	(AG)8	16	201	216	AGGCAATAAAACACGTGGGA	60.365	ATAGGTAGATTGCGCAACGG	60.117	164
chr1	chr1:53810696-53811096	Hexa-	(TGGGCT)6	36	201	236	TGTCCCACATTGGAAGTTTG	59.389	CCAATTACCCAAGCCCAAG	60.308	191
chr1	chr1:53912050-53912450	Di-	(AT)10	20	201	220	TTGGCAATAGAAGATTGACAGG	59.225	TTTTACGTTTTTGCTTTAGGTCTC	58.222	165
chr1	chr1:53929869-53930269	Di-	(AG)8	16	201	216	CTTGAAGCGAGACTTCAGCC	60.277	TCCTCGCTGGAATTCTTCAT	59.773	159
chr1	chr1:54073039-54073439	Di-	(TA)19	38	201	238	CCCTTGAGTCACTGCCCTTA	60.246	TTAAGCATGATTTGCATGGC	59.668	181
chr1	chr1:54080345-54080745	Di-	(AT)12	24	201	224	TTGTAGACTGAAACAAACTACACACA	58.056	CCTTCTCATGCACCCTTCAT	60.073	166
chr1	chr1:54102444-54102844	Di-	(TA)12	24	201	224	CACTCCATTGTCAAAAGGCA	59.691	GTGGACAACTGGTTGGAAGG	60.399	182
chr1	chr1:54110988-54111388	Di-	(AT)15	30	201	230	GGAACCATCTTACAAGCCCA	59.933	GGGAGCATTGAAGACAGAGC	59.957	180
chr1	chr1:54152889-54153289	Di-	(CT)8	16	201	216	CAACTCAGAAAAACGCACCA	59.881	GGAAGACTGGATTAGCGCAG	59.978	193
chr1	chr1:54158467-54158867	Di-	(AT)19	38	201	238	TCATTTTGGTTGATGAAACTTGA	59.483	TGCCAAGATTGCTTCAAATG	59.809	159
chr1	chr1:54194969-54195369	Di-	(GA)8	16	201	216	CGGGAATTTCTGAGATCGAC	59.629	AAACAAGGGTGTTTCTCTTTGC	59.674	156
chr1	chr1:54229477-54229877	Tri-	(GAG)6	18	201	218	TCAAGCTAGGAACCGAGGAA	59.948	TCCTCCTCCTCCTCCTCTTC	59.883	192
chr1	chr1:54297095-54297495	Di-	(TA)9	18	201	218	ATTCCGCAAGTTACCAATCG	59.96	GCTGAAACCCATGACCTTGT	59.973	154
chr1	chr1:54297750-54298150	Di-	(AT)9	18	201	218	GGGAGCGTCGTTAGAAGACA	60.397	TGAACACCTCTTGAGTCCAAGT	58.843	176
chr1	chr1:54356667-54357067	Di-	(GA)8	16	201	216	TTTGTTTGGGCCTAGGCTTT	60.948	TTGGCAAATCCAAGGTCTTC	60.051	169
chr1	chr1:54416553-54416953	Di-	(TA)11	22	201	222	ACGGTGTTTTGCCGTACATC	60.817	CGCGTTAAATATCACTCGCA	59.864	178
chr1	chr1:54418000-54418400	Di-	(CT)8	16	201	216	CGTAACCGGGATCTACCTCA	59.948	GGAAGGAAGAAGGAAGGTGAA	59.677	183
chr1	chr1:54420855-54421255	Tri-	(TAG)7	21	201	221	AGATCCTTTGGCTGACGCTA	59.978	CCAGAGTCAAAGGTGAAGGC	59.844	176
chr1	chr1:54475452-54475852	Di-	(AT)12	24	201	224	GGAACCGTTTTCCAACAAGA	59.948	TTCGGAAAACAGTAGTCGCC	60.249	165
chr1	chr1:54478948-54479348	Di-	(AT)11	22	201	222	GCTTAGTGTGGGCTAGGCTG	60.037	CCCGACCTTAATCCAATTCA	59.756	157
chr1	chr1:54529312-54529712	Di-	(AT)13	26	201	226	TGTTCAACCGGGAGAAGTGT	60.545	CCTTGGGACTTTGGAGAGTG	59.691	174
chr1	chr1:54549981-54550381	Di-	(AT)11	22	201	222	TGTTCAACCGGGAGAAGTGT	60.545	TAAGCCCTTGGGACTTTTGA	59.679	175
chr1	chr1:54571752-54572152	Di-	(AT)13	26	201	226	GTGTTCAACCGGGAGAAGTG	60.545	AAGCCCTTGGGACTTTTGAT	59.94	150
chr1	chr1:54585378-54585778	Di-	(AT)19	38	201	238	CCGGAAGAAGTGTTGCAGTT	60.291	TAAGCCCTTGGGACTTTTGA	59.679	190
chr1	chr1:54597137-54597537	Tri-	(TTC)6	18	201	218	AGCACCTCTTCTGGCTTCTG	59.745	TGGCTTTTGGAGGAATTCTG	60.184	174
chr1	chr1:54633739-54634139	Di-	(TA)12	24	201	224	CCCGGTGCAAGTAATATTCG	60.335	GAGGAGAGATCGGAGAAGCA	59.636	196
chr1	chr1:54663759-54664159	Tetra-	(AAAT)5	20	201	220	GGCGAGTGAAATCTCGAAAC	59.82	CCGCAGGATACTTTAGCAGC	60.003	176
chr1	chr1:54668636-54669036	Hexa-	(CTGCTC)5	30	201	230	ACGTGAGAGTGGTACTCGGG	60.174	CTGATCTGCGGACAGACTGA	60.138	158
chr1	chr1:54670363-54670763	Tetra-	(AAAT)5	20	201	220	GAAAACCGAAAACGAACGAA	60.089	CCGCAGGATACTTTAGCAGC	60.003	150
chr1	chr1:54704512-54704912	Di-	(TA)12	24	201	224	ATGATCATGCACTGCGAAAA	60.228	GTGTCTTTTTCCCGTTTGGA	59.948	151
chr1	chr1:54746656-54747056	Di-	(AT)8	16	201	216	TCCAACTTTTCACGAATCGC	61.149	TAACGACACAAACAAACGGC	59.632	162
chr1	chr1:54748266-54748666	Di-	(AT)13	26	201	226	GGACCAATTCATGAACCAGC	60.326	TCCTCCGTGAAAAGAAAAAGA	58.936	161
chr1	chr1:54875437-54875837	Di-	(AC)8	16	201	216	CACACACACACGTGACCATC	59.431	TCGACAATCACCAACCAAAG	59.541	154
chr1	chr1:54881937-54882337	Di-	(AT)9	18	201	218	GGGTTTCGGGAAGACATTTA	58.879	CACAAAAACCCACTCCAAAGA	59.994	194
chr1	chr1:54909896-54910296	Di-	(AT)9	18	201	218	GCAAAATTGATGTGTACGTCG	59.101	TTATCCTCATGAAACGGTTAAAGT	58.223	200
chr1	chr1:54912010-54912410	Di-	(AT)9	18	201	218	TGGGAGAGGCTTAGTCCCTT	60.204	GTGTTTCTTGACACCATGCG	60.16	156
chr1	chr1:54927926-54928326	Tri-	(CAA)6	18	201	218	AACACGAGTTGATTCCCGAC	59.973	AGGCAGAGCCATAACACCAG	60.277	199
chr1	chr1:55053940-55054340	Di-	(AT)12	24	201	224	GGAAAATTCGAATGTGACCA	58.396	TGGATCATAATAGCTTTGTGAAAGT	58.36	183
chr1	chr1:55130908-55131308	Tri-	(ATC)7	21	201	221	CTTGAAGCTCTCCATCGTCC	59.95	GGGGACGAGAATGATGATGT	59.744	197
chr1	chr1:55160412-55160812	Di-	(AT)8	16	201	216	TGAACCTCAACTTGTAAACCCA	59.512	TTTGGTAAAATTTCAACTAACCCG	60.453	150
chr1	chr1:55167930-55168330	Di-	(TG)10	20	201	220	CACCTGGAATTAGGCCAGAG	59.688	TCACGTCACAGTCCCACACT	60.207	169
chr1	chr1:55191573-55191973	Di-	(AT)12	24	201	224	TGTTGGGGTTTTCTCTTTGG	59.942	CGCCTTATAAAAATGTTCGAATAAC	59.416	177
chr1	chr1:55216455-55216855	Di-	(TA)8	16	201	216	GCGACCCCAACCTGTTAGAC	61.84	TGAGCACTGAACCGGACATA	60.263	181
chr1	chr1:55218350-55218750	Tetra-	(ATAA)5	20	201	220	GAAAACCGAAAACGAACGAA	60.089	CGCCAGCCACTGAGTAATTT	60.27	198
chr1	chr1:55262970-55263370	Di-	(AG)9	18	201	218	ATCTCGGAGGAGAGCAGACA	60.096	CCAAAACCTGTTTCGAGGAA	60.081	171
chr1	chr1:55274750-55275150	Tri-	(CAC)6	18	201	218	AGAGGAGATGGCAAGCATGT	59.834	CGTACCTTTGCTTTGGTGGT	60.03	190
chr1	chr1:55299510-55299910	Di-	(TA)10	20	201	220	CCCATGTATGCATCAACACC	59.654	TGTTAGGGAACAGCTTTCAGTG	59.42	167
chr1	chr1:55330320-55330720	Di-	(AT)8	16	201	216	TCACACCACAACACTCAATCA	58.524	TTGTTGCGTTTCACTCCGTA	60.293	155
chr1	chr1:55386966-55387366	Tri-	(GAA)6	18	201	218	GACAATTAAAAGGATCGCCG	59.547	AGTTCCGATCACCATCTGCT	59.685	153
chr1	chr1:55444721-55445121	Tri-	(TCA)6	18	201	218	AAACCGTCATTAAATCCCGA	59.273	GTCGGAGATGCGGAATTAGA	60.177	175
chr1	chr1:55526054-55526454	Tri-	(CAT)6	18	201	218	TCACCATCATCACCATCACC	60.189	ATGTTTCGGTCCAAGTCGAT	59.41	190
chr1	chr1:55554658-55555058	Di-	(TA)11	22	201	222	GGCATTAAAACATGCCAACA	59.425	GCGCCAAGTTACTTTATTTATTACC	58.745	173
chr1	chr1:55611383-55611783	Tri-	(TGA)8	24	201	224	ATTCCCAACACACCAAGCTC	59.973	CAAGCAAAAGAGGCATGTCA	59.988	199
chr1	chr1:55720476-55720876	Tri-	(CTT)6	18	201	218	TCTTGTTCCGGAGGAGACTG	60.377	TGTTTCGTGTTAATGGGGGT	60.088	153
chr1	chr1:55722949-55723349	Di-	(TA)11	22	201	222	ATCAAAGGAATTGTCTGATGGAA	59.828	GGTCTCTAAATTCGCTTGTCAAC	59.321	150
chr1	chr1:55739800-55740200	Tri-	(TTA)6	18	201	218	CATCGGGTATTTCATGGACC	60.014	AATGGTCTGCCCAATTCAAC	59.797	169
chr1	chr1:55750399-55750799	Tri-	(CTT)6	18	201	218	TGTGTTGTTCTTCTAGGTCGTCA	59.827	TGGATTGCAGGTTTTGATTG	59.518	180
chr1	chr1:55869548-55869948	Di-	(TA)18	36	201	236	ATCTCATCCAACCCGTCCTA	59.361	TGTCCCAGTGGTGAACAAGA	60.129	157
chr1	chr1:55887886-55888286	Di-	(TA)20	40	201	240	GCCATTGCATCTCCTTTGTT	60.081	TGCTTTTTAGGTTTGAAGTACTGG	58.964	194
chr1	chr1:55894604-55895004	Di-	(AT)12	24	201	224	ATCCCTTCCTCGTATGCCTT	59.925	AGATCTGTTGGGGTCGACAT	59.384	197
chr1	chr1:55898423-55898823	Tri-	(GAT)10	30	201	230	GTTTGAGTGTCGGTGGGTTT	59.867	CATCATCCTCGTCGTCTTCA	59.787	157
chr1	chr1:55927011-55927411	Di-	(TC)8	16	201	216	ACAAATTCGATCCATCCGAC	59.756	CACCCTTGTTAAGACCTTGGA	59.084	175
chr1	chr1:55932231-55932631	Di-	(TC)8	16	201	216	TGAACTGAACCGAACGACCT	60.69	CCTTACAGAGGAGGGTCGC	59.812	150
chr1	chr1:55948439-55948839	Di-	(TA)8	16	201	216	GATGTTGGCCACCTAATTCAA	59.815	CACAAATCCGAAACTAATGACG	59.514	150
chr1	chr1:55960436-55960836	Di-	(AT)12	24	201	224	CCATTTCAAGATTTGCATCG	59.112	CACGAGCATATTCGCTTGAA	59.976	194
chr1	chr1:55970853-55971253	Tri-	(ATC)10	30	201	230	TCCACCTGGTTACCCTCATC	59.779	GCCATGGTATTGCATGTTGA	60.352	176
chr1	chr1:55984912-55985312	Di-	(TC)9	18	201	218	CACATGGACGACCTAGAAGAA	57.812	CGAAGGAAGCAGACATCACA	59.984	151
chr1	chr1:56277085-56277485	Di-	(AT)18	36	201	236	GCTTTGGCCCTAATTGACAT	59.046	AATCAATGTTCAATCCCCGA	60.133	154
chr1	chr1:56388155-56388555	Di-	(TA)8	16	201	216	ACCCAGACCGAGTGTATGCT	59.604	CAACCAATAAAAATTTGTGCATTC	59.677	174
chr1	chr1:56389520-56389920	Di-	(AT)16	32	201	232	AAAGTTAGTTATGAAGCACAATTTGAA	58.877	AAAGATCCTAGCTTTGCCCA	58.928	196
chr1	chr1:56518958-56519358	Tri-	(AGC)6	18	201	218	TGGAGCTGATCAACAACCTG	59.831	CTGCTCGACCTCATCAACAA	59.984	176
chr1	chr1:56530424-56530824	Di-	(AT)20	40	201	240	TTTGCAAACTCCAATACTTTGTC	58.359	TTGCGTTTTGTTTTTACAGCA	59.424	186
chr1	chr1:56554522-56554922	Tri-	(ATC)7	21	201	221	ACCATTGCTGCTTTGGAATC	60.081	GGCTCGTGGTAGGTAATCCA	59.955	192
chr1	chr1:56603104-56603504	Tri-	(TTC)6	18	201	218	ATAAAACCTCCCAGCTTCCG	60.443	GTAGAGGATGGCCTCGTGAA	60.218	196
chr1	chr1:56724165-56724565	Di-	(TA)8	16	201	216	AATGGATCTTGCGAAAGTGG	60.074	TCATCCTCGTGGTCCAAAA	60.031	164
chr1	chr1:56764486-56764886	Di-	(AT)12	24	201	224	TTTTATCATTTAAGTTCGCCACAA	59.91	TCATGTTCTGGTTTTCAACTCG	60.147	189
chr1	chr1:56790136-56790536	Tri-	(CCA)6	18	201	218	ATGCAAACAAGGTCAAAGGG	59.971	ATTGTGGGCATTATCGGTGT	60.081	186
chr1	chr1:56805981-56806381	Tri-	(TCA)6	18	201	218	AAACCGTCATTAAATCCCGA	59.273	GTCGGAGATGCGGAATTAGA	60.177	175
chr1	chr1:56850995-56851395	Di-	(AT)8	16	201	216	CGTGAAGGCATCGAGTATGA	59.823	CCACGAGGAAGAGAAATCCA	60.187	193
chr1	chr1:56864507-56864907	Di-	(AT)9	18	201	218	TTGACACAGCTGATAGCTACTTTTG	60.018	TGCCTAGGCCTACACGAGAC	60.419	172
chr1	chr1:56875022-56875422	Tetra-	(TATT)6	24	201	224	TGTCCCCAGTGGAAAATAGC	59.933	GCGTTGATCATATCGGGTTC	60.304	154
chr1	chr1:57071499-57071899	Di-	(AT)9	18	201	218	CCATCCACCTACAACTATAACCG	59.675	TCACCAAATTTCCTCCGATT	59.363	155
chr1	chr1:57080382-57080782	Di-	(TA)11	22	201	222	CGGTTTTGGATCTTGCCTTA	60.067	CTTAGGCGTCCGCATAACAT	60.117	177
chr1	chr1:57113697-57114097	Di-	(TA)13	26	201	226	TTTTGTTGTCTTTGGACATCG	58.661	TGGTACCAACAACCTGAATCTT	58.486	174
chr1	chr1:57128304-57128704	Tri-	(AAG)9	27	201	227	AATCACCTGCTGGCTGAAGA	60.945	GACTCGCGAGGTTTTGTTTC	59.859	170
chr1	chr1:57143757-57144157	Di-	(TC)8	16	201	216	TCAATGATGCAAATCCAAGG	59.474	TCCTTATTTGTTTGGGCCTG	59.931	156
chr1	chr1:57164304-57164704	Tri-	(ATT)7	21	201	221	TTTTAAACGAAGCAATAATACCTTTTT	59.133	GCCGAGTAAATCAACATTGGA	59.952	154
chr1	chr1:57167754-57168154	Di-	(TA)11	22	201	222	CAAATGTTAACTATGGTGACAATGC	59.732	CATAAACGACATTTCATGTTCCA	59.75	151
chr1	chr1:57208862-57209262	Di-	(GA)19	38	201	238	TGTTGTCGATTTGTTCTCGC	59.847	TCTTCCTCCTTCACCAATCG	60.187	172
chr1	chr1:57340172-57340572	Di-	(AT)9	18	201	218	TGTTCCGAATATCAAAGTTCTGTT	59.101	ATACGCGCGGGATAGTTTTT	60.816	162
chr1	chr1:57340820-57341220	Di-	(AT)13	26	201	226	TGTTTTTCTTTCACAATATGACTCTG	58.843	AGAAGTTGGAAAAATGCCACA	59.601	152
chr1	chr1:57361494-57361894	Di-	(AT)16	32	201	232	TCACAATATGACTCTGAATTTGAAAAA	60.264	AAGAAGTTGCGAAAAATGTCA	57.558	151
chr1	chr1:57364823-57365223	Di-	(TA)13	26	201	226	CAAGGCAGCTTCGACTGTAA	59.22	TTGTGTCTTTATTTTCTCTCACCA	57.991	160
chr1	chr1:57511020-57511420	Di-	(AT)10	20	201	220	TCACGAATGAATGTGGATTTCT	59.434	TGCTATTTTGGAATTCGGGA	60.395	199
chr1	chr1:57512341-57512741	Di-	(AT)12	24	201	224	TTTGAATTAGTATAATCGGCGACA	59.897	TGAAAATACAGTGGCAGGGA	59.123	162
chr1	chr1:57750860-57751260	Di-	(AT)12	24	201	224	GGACTCGCTAATCGCTTTCA	60.49	ATTCTCTGGGATGCGAACTG	60.218	195
chr1	chr1:57768649-57769049	Di-	(AT)11	22	201	222	AGATAAAGTTGAAACCGCCG	59.225	TTGTGTTCGAAACGTCAAAAA	59.236	177
chr1	chr1:57769631-57770031	Di-	(AT)11	22	201	222	TCTTTCTTGAAATGATGAGACCAA	60.109	CGCGAAGAATTTTCCAAGAC	59.823	191
chr1	chr1:57778354-57778754	Tri-	(AAG)6	18	201	218	CGTCAACAAAGGCAACAAGA	59.881	ATTTGACCAAGCAATGGAGC	60.081	151
chr1	chr1:57784952-57785352	Tri-	(AGA)6	18	201	218	TCCAACCGCGACTCTTCTAT	59.836	ATTGTTCGAATTGGTAGCGG	59.96	159
chr1	chr1:57793686-57794086	Di-	(TA)11	22	201	222	CGACTAGTTCGGCGAATGAT	60.235	TGTTCGTGTTGATCCAGGTC	59.525	197
chr1	chr1:57842545-57842945	Tri-	(ATC)7	21	201	221	TCCCCATCTTGTGATAGCCT	59.508	GTGGGATCAAACGAGAAGGA	60.05	185
chr1	chr1:57851099-57851499	Di-	(TA)8	16	201	216	CTAAAGAACGGATTGCTTTAAAAT	57.379	GCTTTTGTTTTTGGGGTTGA	59.953	176
chr1	chr1:57881592-57881992	Di-	(TA)9	18	201	218	AGGGGGACATGAGAGAGAGG	60.605	TTTGCTCCCAAGTTTCCATT	59.546	179
chr1	chr1:57887924-57888324	Di-	(TA)9	18	201	218	TAAGAGAGGGGGACGTGAGA	59.797	ACCCCAAGCTTCTCATTAGC	58.411	154
chr1	chr1:57923710-57924110	Di-	(TA)13	26	201	226	CCGAAGCATCAACCAAAAAT	59.938	GTATGCGGTGTTTCGACTGA	59.722	169
chr1	chr1:58072916-58073316	Di-	(CT)8	16	201	216	CTTCTGCTTCACACTCGCAG	59.922	ACGCAAAACCAAGAAGATGC	60.257	159
chr1	chr1:58083950-58084350	Di-	(CA)8	16	201	216	CCAGACTCACCACACACACA	59.11	TGCACTTGCAGTATTTTGGG	59.729	199
chr1	chr1:58093101-58093501	Di-	(AT)11	22	201	222	TCTAGGCAGAATACCATTGCG	60.237	ATGCCAAGACATGGTCCTTC	59.934	180
chr1	chr1:58097854-58098254	Di-	(AT)10	20	201	220	AAGCCATGCGTGAATAGGTC	60.103	ATGGTGACTTCGGGTCTTGA	60.51	180
chr1	chr1:58100286-58100686	Di-	(AG)16	32	201	232	ACTGTATGTGCCGGAGGAAC	59.997	CCTGCAAGCGGCATACTACT	60.428	168
chr1	chr1:58103963-58104363	Tri-	(TTA)7	21	201	221	ATTATTCCACCAATCGCGG	60.675	GTGGGGGTTCACTTCAGAAA	59.943	153
chr1	chr1:58105137-58105537	Tri-	(TTC)6	18	201	218	AAATCCAACCGACCCTCTTT	59.805	ACGCTAGATCTCTTCCCGGT	60.233	159
chr1	chr1:58122249-58122649	Di-	(TA)10	20	201	220	CCAATTTTTCTATCGTCGGC	59.547	TTTGTGGCTTGTGATGTGTG	59.137	190
chr1	chr1:58126194-58126594	Di-	(AT)13	26	201	226	GTGGACGGTGGGTTAATGAG	60.232	GGTTTAGGGTTTCCGTAATGC	59.729	173
chr1	chr1:58176698-58177098	Di-	(AT)14	28	201	228	TAACCTTTGGGGTTTGATGG	59.657	TTTAGCGGCAACACATTCAA	60.251	165
chr1	chr1:58184733-58185133	Di-	(AT)8	16	201	216	AGTGGCATCTTACGCTGCTT	60.044	AAGTCTAAAAATTCCGCCCC	59.442	156
chr1	chr1:58200598-58200998	Di-	(AT)10	20	201	220	GTAAGAGCGTGGCTTGTGGT	60.321	ATCACATCAAGCACCAACGA	60.12	158
chr1	chr1:58203616-58204016	Di-	(AT)11	22	201	222	AAGGTGAGAGCATGGCTTGT	59.874	AAGCACCAACGAATCACCTC	60.119	155
chr1	chr1:58222902-58223302	Di-	(AT)18	36	201	236	TCCCATAAATTGAGTTGGTTTATC	58.384	GTCCGTCAGAACCATGGAAG	60.51	199
chr1	chr1:58231177-58231577	Di-	(TA)17	34	201	234	TCCCTTAATGGAGTTTGTGTGA	59.471	CAATCAAATCTTTGCAATCATCA	59.957	194
chr1	chr1:58257952-58258352	Tri-	(GAT)7	21	201	221	GTGGGATCAAACGAGAAGGA	60.05	TCCCCATCTTGTGATAGCCT	59.508	185
chr1	chr1:58305201-58305601	Di-	(CT)8	16	201	216	GTAGATTGCGCAACGGAAGT	60.278	TAAAACACGTGGGCAATTCA	59.969	154
chr1	chr1:58355184-58355584	Di-	(AT)13	26	201	226	TACTTAGCGCCTAGCGGTTT	59.188	TGATTTTGCTAAGGCAGGAGA	59.967	156
chr1	chr1:58373199-58373599	Di-	(TA)11	22	201	222	CTAAGCGTACTCGACCGACC	59.898	TCGGAAGTTGCAAGTTGGAT	60.636	194
chr1	chr1:58394800-58395200	Di-	(TA)9	18	201	218	TCATCCTCAATGGAAAGGCT	59.629	GATATGGGACGTTGGTGGTC	60.057	191
chr1	chr1:58479085-58479485	Di-	(TA)12	24	201	224	ACTAGGGAGTATGGGTGGGC	60.212	AGCACATTGGGTTTTCGGT	60.368	183
chr1	chr1:58479945-58480345	Hexa-	(CTAAAC)5	30	201	230	TGCCAAGATTGGATGATGAG	59.604	TGTTGCAGGTGTAGGTAGCG	59.928	150
chr1	chr1:58483889-58484289	Di-	(TC)8	16	201	216	ATCGATCCATCCGATCTCAC	59.852	CCTTGGATTTGCATAAAGAAGTG	60.01	166
chr1	chr1:58484425-58484825	Di-	(AG)9	18	201	218	TTCACGGGGATTTGGACTTA	60.301	TGAAGACCGATCCTGATCCT	59.612	161
chr1	chr1:58498108-58498508	Di-	(TC)9	18	201	218	CAGGGACGAACTGGAACAAT	59.966	AGTCACCATCAGTGTGGGGT	60.291	152
chr1	chr1:58576986-58577386	Tri-	(TCA)6	18	201	218	GTGGAGGCATTGTCTCATCA	59.637	CTTCCGAAAAACGTTCAAGC	59.861	197
chr1	chr1:58578213-58578613	Tri-	(GAA)7	21	201	221	TTCTTGAATCATGTTGGGCA	60.049	CAATCGCAAACAACACGTTC	60.157	166
chr1	chr1:58584544-58584944	Di-	(AT)11	22	201	222	GTCGCTCATGGTACCGTTCT	60.142	CTTCATCCGCAAGCTTCTTC	60.096	164
chr1	chr1:58598256-58598656	Tri-	(AAT)6	18	201	218	ACACCTCGAATTTTGATCGC	60.081	CTCCAGGGGTTGTAGACCAA	59.959	191
chr1	chr1:58631278-58631678	Tetra-	(TTTA)5	20	201	220	TTTGAGTGGGAGTTGTTAGCTTT	59.356	AATCACGTATTTGGTGGCCT	59.316	170
chr1	chr1:58646327-58646727	Tri-	(CTT)6	18	201	218	CCCATTTGAGAGCTTCTTCG	59.948	TGGATTACGATCCAGCTCAA	59.226	159
chr1	chr1:58711357-58711757	Di-	(AT)10	20	201	220	CGACGACGTTTTCCAGCTA	59.996	TGGATGTTTGAATCTCAGCTTTT	60.122	195
chr1	chr1:58724923-58725323	Di-	(AG)10	20	201	220	GTACATGTCCTCTTTCGGGC	59.556	TTTTGGTACGGACGGTCACT	60.41	175
chr1	chr1:58730462-58730862	Di-	(AT)10	20	201	220	AAATCCACATAAAACCCGCA	60.188	GATCCGATGCGATAAAGGAA	60.001	180
chr1	chr1:58738201-58738601	Di-	(AT)13	26	201	226	CCTGGTTGTGGTAGCGATTT	59.993	AAATGAAAACGGAGTACGGC	59.091	155
chr1	chr1:58812761-58813161	Di-	(TA)9	18	201	218	CAAAGGGTTTTGGTCAATGG	60.198	CAATAATGAATCGAGCAATTCTG	58.775	164
chr1	chr1:59002490-59002890	Tri-	(TAT)6	18	201	218	TCCGAGTAAAAACGAAAGGG	59.198	AAGAAGCGCTTAGTGGGAGG	60.884	191
chr1	chr1:59166035-59166435	Di-	(CT)9	18	201	218	TCTCGAGCTTAGGCTCTTACAAA	59.821	TGTCATTTTGGCGACTTGAG	59.84	175
chr1	chr1:59207235-59207635	Tri-	(AGC)6	18	201	218	GAGAGCCAGAGAAGCCATTG	60.096	GTTGAATTTCTGCCCTTGGA	60.051	190
chr1	chr1:59261170-59261570	Di-	(AT)10	20	201	220	GGGGGTATATGGTAAACAACCA	59.716	TTCAGTTCACACCAAACACACT	58.173	199
chr1	chr1:59308891-59309291	Di-	(AT)15	30	201	230	TTGAAAATTTTTGTAGAACGGC	58.355	AGAACCATTTTTCTGATATTTATGATT	57.075	197
chr1	chr1:59319903-59320303	Di-	(AT)17	34	201	234	CCATTGGAAGAACAAGCATGA	61.016	TGGACTTGCCTAAATTCTAACAAA	59.25	197
chr1	chr1:59435052-59435452	Di-	(TG)15	30	201	230	GTGTGTGTGTGTGTGTGGTGA	59.989	TTGCTTCCTCCTCAGAATGC	60.483	151
chr1	chr1:59473727-59474127	Di-	(TA)9	18	201	218	AAAACGAACCATTTATTCTCGG	59.395	GCCAAAATGCTCAAGAATCC	59.651	192
chr1	chr1:59513157-59513557	Di-	(AT)18	36	201	236	ACGTATGATTGTGGGAGGGT	59.141	CGAGGAAATATTTTCGGGGT	60.143	189
chr1	chr1:59534930-59535330	Di-	(CT)11	22	201	222	CCATCCTTTTGCTACGCTTC	59.845	GAAGGCATAGATCCACTCACG	59.708	185
chr1	chr1:59540268-59540668	Di-	(CT)9	18	201	218	TGCAGGTGCTCACTTAATCC	58.877	AGGAAGTTAAGGCCGCATTT	60.095	190
chr1	chr1:59570930-59571330	Di-	(CT)10	20	201	220	ACCCCGTACCTCTGGAAAGT	59.856	TTGGATTGGGTAAAGCATGA	58.965	153
chr1	chr1:59646364-59646764	Di-	(AG)8	16	201	216	TCACCAACAGAAGGGGGTAG	59.959	CAAGTACAGGGGCGTCCTAA	60.125	153
chr1	chr1:59709302-59709702	Di-	(TA)15	30	201	230	GAGTTGGAAGATCATGGAAAGG	59.94	TCTAGAGAATTAACTTCAATCAATCG	57.425	150
chr1	chr1:59755213-59755613	Di-	(AT)16	32	201	232	TATATGAACGCGTTGCTTGC	59.87	CGAATAGATCGGGGCCTAGT	60.431	188
chr1	chr1:59768410-59768810	Penta-	(TTTTG)5	25	201	225	TGGTAACAGATGCATGTCCAA	59.98	TCTTTTGCAATGAAACGAAAA	58.457	159
chr1	chr1:59769503-59769903	Tri-	(GGT)10	30	24	53	GAAGGCGACAGATGTGGTG	60.263	CGATTCAGCCGTTACCATTT	59.96	189
chr1	chr1:59776314-59776714	Di-	(AT)15	30	201	230	CATCATGAACTAAATATTTGAAACACA	58.551	AAATCCAAAAACCAAAAGGTCA	59.732	157
chr1	chr1:59807112-59807512	Di-	(AT)13	26	201	226	TGACACATAGAGCAAACGACA	57.911	TGAAAAATACAACTAGAACATGAGGG	59.847	152
chr1	chr1:59891043-59891443	Di-	(TC)8	16	201	216	GTAGAGTGTGCGCGTGGATA	59.895	AGCAAACAATTCCTAGGCCA	59.708	175
chr1	chr1:59949321-59949721	Tri-	(ACA)6	18	81	98	GGAAGGGGCTACAACAACAA	59.971	TTGGACCAAAGGGATCGTAG	59.926	176
chr1	chr1:59949321-59949721	Tri-	(ACA)6	18	201	218	GGAAGGGGCTACAACAACAA	59.971	TTGGACCAAAGGGATCGTAG	59.926	176
chr1	chr1:60042110-60042510	Tri-	(TCA)7	21	201	221	CGATTTGTGTACAAGCCCCT	59.993	CCAAGGGAGATGGATGAAGA	60.003	177
chr1	chr1:60112396-60112796	Di-	(AT)12	24	201	224	ACCAAAATCCATTCCAACGA	60.17	ACGGATTTCGGGAAGACATT	60.693	199
chr1	chr1:60134531-60134931	Di-	(TA)9	18	201	218	TGTGTATGCGTAAAAGCCTCC	60.145	AAACTCCCACAAAGACGACG	60.149	155
chr1	chr1:60154632-60155032	Di-	(TC)8	16	201	216	AGCTGAGCTTAGGCTGTTCG	59.92	CCATGGAAGGTCTCCAAAGA	60.042	150
chr1	chr1:60213370-60213770	Tri-	(TCT)6	18	201	218	GCAAGCTGTCACTTTTGCTG	59.788	GCGGTATTGGCACTGAACTT	60.14	179
chr1	chr1:60313695-60314095	Di-	(AG)9	18	201	218	TATAGCGCGCATAAACCTCC	60.213	TTTATATGCGGAGCGGAAAC	60.061	172
chr1	chr1:60374185-60374585	Di-	(AT)12	24	201	224	TGAATTCTCGGATTTGTACGTT	58.629	TGCTTTATCAAGTAAAATAATCCGTT	58.734	175
chr1	chr1:60433910-60434310	Di-	(AT)18	36	201	236	CGACACTCGAACTTACCGCT	60.453	TCTAGAAATAACCGCGCCTC	59.456	169
chr1	chr1:60470155-60470555	Di-	(TA)11	22	201	222	AGTCCGGGGGAGAGAATTTA	59.897	TGACCCTTTCACACAATCCT	57.971	152
chr1	chr1:60510788-60511188	Di-	(TA)10	20	201	220	TTCATGGTTGCACCTTTTCA	60.088	AACACCCGTCATACCTGCTC	59.997	173
chr1	chr1:60599421-60599821	Di-	(TA)9	18	201	218	CGCGGGATGAAATTTTAGAG	59.677	AATGAGGGGAGGAATGGAAG	60.264	180
chr1	chr1:60600256-60600656	Tri-	(TTA)6	18	201	218	CCGCATTTTAGAACAGGGAA	60.067	TTTCACAATTGGACATGTTTTT	57.08	198
chr1	chr1:60612343-60612743	Di-	(AT)16	32	201	232	ATCACTTCCGCTATCCGCTA	59.829	CTGTAATCTGTTGGGAACCACA	59.891	158
chr1	chr1:60741088-60741488	Di-	(AT)9	18	201	218	CCCATACTTAAGCACCTCCG	59.587	ATATAATATCATCCGTCTAGGTCCTG	58.091	150
chr1	chr1:60816788-60817188	Di-	(AT)10	20	201	220	GGTGGCGTTATTGACGTTCT	60	GTTCCGCTTGAGATGTTGGT	60.119	190
chr1	chr1:60882753-60883153	Di-	(AT)11	22	201	222	CGCCTGAGAGGATGTTCAAT	60.218	CTCGGAGGATTAATGGTGGA	59.887	195
chr1	chr1:60960278-60960678	Di-	(AT)19	38	201	238	TCGGACATGTCTCTCCAAAA	59.215	TGGGGAATTGATACTCCCAC	59.605	173
chr1	chr1:60997164-60997564	Di-	(AG)9	18	201	218	GCGGAAAAAGGAAAGTTTGA	59.315	TGCAAATCCAAGGTTAAGAACA	59.625	180
chr1	chr1:61027598-61027998	Di-	(CA)10	20	201	220	GTTGAATCCCCTCTTCCCAT	60.133	GCATTTGTTGAGCTCCTTCC	59.82	187
chr1	chr1:61029774-61030174	Di-	(AT)8	16	201	216	TCCATCGTCAGGACTGAAAG	58.8	TCGTGTTGTGTCGTTAATTCG	59.641	194
chr1	chr1:61031806-61032206	Di-	(TA)16	32	201	232	TGGAGGTCGATGATAACAACA	58.987	GAAAAATTGGAAATAAAGACACGA	58.655	174
chr1	chr1:61049355-61049755	Di-	(TG)8	16	201	216	TCCAGATTGCCTCCTAGACC	59.239	GGGATATCCGGTGAAGTTGA	59.75	197
chr1	chr1:61060672-61061072	Di-	(TA)15	30	201	230	TGGAGGTCGATGATAACAACA	58.987	GAAAAATTGGAAATAAAGACACGA	58.655	172
chr1	chr1:61078367-61078767	Di-	(TG)9	18	201	218	TCCAGATTGCCTCCTAGACC	59.239	GGGATATCCGGTGAAGTTGA	59.75	199
chr1	chr1:61098600-61099000	Di-	(TC)8	16	201	216	CTGAACAGACCTTGACGACCT	59.36	GATTTTGCCAAACAGTGCAG	59.322	157
chr1	chr1:61111018-61111418	Di-	(TC)11	22	201	222	CACAAAGCCGTAAAAGTTGGA	60.152	AACGAAGATGAAGACCACGG	60.111	164
chr1	chr1:61220247-61220647	Di-	(TA)15	30	201	230	TCACGATTTTATGGCCGATT	60.289	AACGGGGCGAGTAATATAGGA	59.836	169
chr1	chr1:61293629-61294029	Di-	(AT)9	18	201	218	CAAAATCTTCAGCGTGAGCA	60.134	TCCGTTTTTATATGTTTAGTTCCCTC	60.032	200
chr1	chr1:61446550-61446950	Tri-	(ATT)6	18	201	218	CGTCGTCCGTCGTAGAGAAG	60.984	TGCCACCCCACATAATTTTT	60.053	168
chr1	chr1:61533998-61534398	Di-	(AT)12	24	201	224	AACGGTTACGGTTCTCAGGA	59.592	ACCGATTCTAAAATTTAATAGACCAT	57.088	158
chr1	chr1:61536244-61536644	Di-	(TA)9	18	201	218	AAGTTCGGCCTTCTCCATTT	60.074	ACACCGTCCATGAAACACTG	59.441	167
chr1	chr1:61545540-61545940	Di-	(AT)15	30	201	230	TCGCCGAACCTACTTCCTTA	59.839	TGGATTACGATCCAACAAAAA	58.005	152
chr1	chr1:61588100-61588500	Tri-	(GAG)6	18	201	218	GTTTTAGTGTTCCGTGGCGT	60.037	GTCAATTGAAGACGGCGAAT	60.081	181
chr1	chr1:61664497-61664897	Di-	(AG)11	22	201	222	CGGTTTGGAATCGAAGAAAG	59.679	CTTCTTTGTCACCATCGGCT	60.255	184
chr1	chr1:61817250-61817650	Di-	(AT)10	20	201	220	TGTCGAGTATCGTTAGCACATAA	57.581	TTTTCGACTTGATCTTCACGAG	59.494	180
chr1	chr1:61869242-61869642	Di-	(AT)10	20	201	220	GCTTGCTTGCATTTTATGCTT	59.533	TTGCGTTTTTCAGGGTTAGG	60.103	177
chr1	chr1:61881518-61881918	Di-	(AT)20	40	201	240	GACGAATATGCTCCATGGGT	59.78	ATTTCTTGAACCCACATCGG	59.79	178
chr1	chr1:61969417-61969817	Di-	(AT)12	24	201	224	AAGCCTTGATCTCCTCGTCA	59.95	GTGGCAAACTGTGAAGGGTT	60.012	197
chr1	chr1:62009517-62009917	Di-	(AG)9	18	201	218	CCACTCACGTACAACACCACA	60.53	CCTTCCACCATCATTTTGCT	59.933	176
chr1	chr1:62012462-62012862	Di-	(CT)11	22	201	222	AACCAATCAACCCAAACCAA	60.066	GCGAGAAACAGCAAAACAGA	59.199	200
chr1	chr1:62067050-62067450	Di-	(TA)12	24	201	224	GAGACTGCATCTCGTGCTTG	59.733	AAGACCAAGTCTCGGGGAGT	60.111	189
chr1	chr1:62082576-62082976	Di-	(TA)12	24	201	224	TTCCTCCTCTTTTGTTCCATGT	59.976	CGACAATTAACCACCCCAAC	60.088	199
chr1	chr1:62084902-62085302	Di-	(TA)15	30	201	230	ACCCGAAGTCAAACCGAAAT	60.723	CGCGGGTGTAGGCTACTATT	59.271	157
chr1	chr1:62093088-62093488	Di-	(TA)14	28	201	228	CAACATGATTTGATGTCATCCC	60.059	GATACTAGGTGACTCGCTAACAAGC	59.895	150
chr1	chr1:62113760-62114160	Di-	(TC)9	18	201	218	CAGGGACGTCCTCAGAAGAT	59.254	ATTGGTGACCTCAGTAGGGG	58.866	152
chr1	chr1:62118382-62118782	Di-	(AG)8	16	201	216	AGTATTGTGGACCGGCTTTG	59.993	GACCGATCCTGGTCCTAACA	59.927	177
chr1	chr1:62118999-62119399	Di-	(TC)8	16	201	216	CAGGGACGTCCTCAGAAGAT	59.254	GGTGACCTCAGTAGGGGGTA	58.866	150
chr1	chr1:62121140-62121540	Di-	(TC)8	16	201	216	CTGAACAGAACCTCACGACCT	59.36	TTTGCTTAGCAGAGCAGGGT	60.154	153
chr1	chr1:62128430-62128830	Di-	(TC)10	20	201	220	CTGAACAGAACCTCACGACCT	59.36	TTTGCTTAGCAGAGCAGGGT	60.154	153
chr1	chr1:62192868-62193268	Tri-	(CCA)6	18	201	218	ACCACGTCAAAGGATCCAAG	59.966	GTTGTTGTCTATCCCGGGTG	60.232	172
chr1	chr1:62226445-62226845	Di-	(AT)8	16	201	216	TCACAACTCATATACCTAACCCTATG	57.751	CTCGAAAAAGATTTTCAATTTCA	57.644	176
chr1	chr1:62271573-62271973	Di-	(AT)12	24	201	224	AATCGGCAAAGTGATTGTTTG	59.989	GTGATGCCTGATTAACCCGA	60.864	195
chr1	chr1:62494595-62494995	Tetra-	(TCAT)5	20	201	220	GTCGCCCTACCAATTTCTCA	60.074	TTGCTAGATGCCATTGCTTG	59.976	195
chr1	chr1:62513202-62513602	Di-	(TA)10	20	201	220	CGGAAAACCATTTCCGAATA	59.767	CCCATTTTGTAGAAAACTAACTCG	58.392	152
chr1	chr1:62601323-62601723	Di-	(TA)11	22	201	222	TGTAGGATCACATTTTCACAAATC	58.051	CAATTGAAGCATAATCACATTGAC	58.568	152
chr1	chr1:62612024-62612424	Di-	(TA)9	18	201	218	ACCACGAAACAGAGCCAAAA	60.668	CGGCACACGATTCAAGAGT	59.846	198
chr1	chr1:62656009-62656409	Di-	(AT)10	20	201	220	TGACAATGGCAGCTTTAGGA	59.42	TGGTTTTGTGTTTTGTAGGCA	59.118	160
chr1	chr1:62674100-62674500	Di-	(AT)13	26	201	226	GAGGGAAAGAGAAGGAATTTTT	57.127	GCCCATCACGTGGATAAGAG	60.483	185
chr1	chr1:62750802-62751202	Tri-	(GAA)8	24	201	224	TGTATCGGTTCCCTGCTTTC	60.074	CATTCCCTTCCTTCGCATTA	60.031	192
chr1	chr1:62902435-62902835	Tri-	(TCA)8	24	201	224	CCACCTGGTTACCCTCACAA	60.801	GCCATGGTATTGCATGTTGA	60.352	199
chr1	chr1:62904345-62904745	Di-	(AT)11	22	201	222	GGGGATAGATTTATGGCCTTTC	60.012	GATCCGTTGTGGTGGTTCAT	60.645	150
chr1	chr1:62921229-62921629	Di-	(AT)15	30	201	230	GTGAACCTCACCTCTCTCCG	59.835	TGTTTTGGCATGCTCTGTTC	59.847	199
chr1	chr1:62940707-62941107	Di-	(AG)8	16	201	216	TATGTCGTTGCTGCAAAAGG	59.872	TGAAGACCGATCCTGATCCT	59.612	185
chr1	chr1:62953593-62953993	Di-	(TC)8	16	201	216	CCCGAAAACAATCAAAATCC	59.25	GGAAAAAGGGAAACGACCTT	59.438	197
chr1	chr1:62961011-62961411	Di-	(AT)11	22	201	222	ATCTGGCGGGGTCTTTTAAC	60.32	TCGAGTTCCATCTTGAAGGG	60.187	182
chr1	chr1:63035813-63036213	Di-	(AT)11	22	201	222	TCAGAATCGGCTGAGATCCT	59.91	AGCACCACAGACCGTCAAGT	60.779	190
chr1	chr1:63076063-63076463	Di-	(AT)12	24	201	224	ACGTACCGAGACTACCGCAT	59.644	GTGACTAACTACCCGCCCAA	59.993	185
chr1	chr1:63097419-63097819	Di-	(AT)11	22	201	222	AATTATTTTCTGGATCCGCCA	60.63	ACTTTTGCCAGATCAAAACTCC	59.637	150
chr1	chr1:63133769-63134169	Di-	(AT)12	24	201	224	CCAGGTTTGTGCGTGTAGAG	59.36	TCAAAAGTTAAAATCCAAAAGGGA	60.198	155
chr1	chr1:63136375-63136775	Tetra-	(GATT)6	24	201	224	GGTTTAGGGTTTCTAGGGCG	59.96	AAGCGCCTTGCTTCATACAT	59.873	200
chr1	chr1:63192889-63193289	Di-	(AT)8	16	201	216	ACTTCCCTTTTTCCATGCG	60.059	CTCCTTCATGGTGCTAAGGG	59.688	195
chr1	chr1:63208635-63209035	Di-	(AT)10	20	201	220	AGAGCTCGGCTCTGCTCTAA	59.621	TCCTTGAGTCGGTTGAGCTT	59.989	199
chr1	chr1:63326757-63327157	Di-	(TC)10	20	201	220	GGTGGCCTCTCCACAACTAT	59.018	ATTGGACTCGTCACCCAATC	59.786	195
chr1	chr1:63333301-63333701	Di-	(CT)16	32	201	232	TTTGATGTCAATGACCGTGG	60.367	ATTGGACTCGTCACCCAATC	59.786	180
chr1	chr1:63406170-63406570	Tri-	(AAG)7	21	201	221	CAGGGTATGGCTACCAGAAGA	59.205	CCACCTGATTCTGTAACCCC	59.259	194
chr1	chr1:63417670-63418070	Di-	(AT)12	24	201	224	AAAACTAATCCCATTTATTTTTGGTT	58.746	CAATCACTTGGACACTGCAA	58.246	199
chr1	chr1:63428141-63428541	Di-	(AT)9	18	201	218	TCATAACCCGTGGTTGATCC	60.582	ACCGAACCCGGTTGGATAC	61.919	157
chr1	chr1:63530271-63530671	Di-	(AT)11	22	201	222	CTTGTTGCAAAAGAGCCGTT	60.42	TTATCACAGCCTCTCAAGCG	59.174	153
chr1	chr1:63582688-63583088	Di-	(AG)8	16	201	216	GCGAGTCGACGGAGATTTTA	60.352	TGCAAATCCAAGGTCTTAAACA	59.625	183
chr1	chr1:63697488-63697888	Di-	(TA)15	30	201	230	GGAAGGAAGAAAAGAAAAGAAAGA	58.67	CCACGAACCCATCTGATTTT	59.79	199
chr1	chr1:63702605-63703005	Di-	(TA)12	24	201	224	GAAGAGAAAGGAAGGAAGAAAAGAA	59.902	CCACGAACCCATCTGATTTT	59.79	200
chr1	chr1:63714807-63715207	Tetra-	(ATTT)5	20	201	220	CGATATCATTAATTTCGAACAAACA	59.349	ATGGGTTCCAATTCCATCATT	60.259	154
chr1	chr1:63727171-63727571	Di-	(AT)19	38	201	238	GAATGGAGGCATGGAACCTA	59.894	TTTTGGCTGGTAAGCTTCTTTT	59.453	196
chr1	chr1:63729827-63730227	Hexa-	(GCGAAG)5	30	201	230	TAAAGATCCAGGGGCTGCTA	59.801	AAACCAACGGTTAACGAACG	59.898	197
chr1	chr1:63784367-63784767	Tri-	(GAA)6	18	201	218	GCAGTGAAGCGAGGAAGAAG	60.277	CCGGATTTCGGTTAAATTCTG	60.65	164
chr1	chr1:63787791-63788191	Tri-	(AGA)6	18	201	218	GAGAAGGCGAAGAAGACGAA	59.694	CCGGTTCCTCCTACACAAAA	59.964	198
chr1	chr1:63851547-63851947	Tri-	(ATT)14	42	201	242	TTTCTCATGCAAGGAAATAAAACA	60.006	TCCAATCATTTCTACCATCTAATGA	58.936	197
chr1	chr1:63852381-63852781	Di-	(TA)8	16	201	216	AAACCATTGCCAAGTTCGTC	59.978	TTTGCATATCCGGAGAAAGG	60.031	194
chr1	chr1:63867176-63867576	Di-	(TC)8	16	201	216	AACACCGACTCTGTTCCACC	60.009	GTGATTGCCAGAAGGAGGAG	59.803	186
chr1	chr1:63881081-63881481	Di-	(TA)12	24	201	224	GAAACCTTTAAACACAAAATTTCAA	57.906	ATCGCCGTTCAGTTCAGTTC	60.263	159
chr1	chr1:63903394-63903794	Di-	(AT)15	30	201	230	TTAACCAATCAGCCCCACAT	60.192	AAGAACCAAACTCCAAAACCC	59.357	188
chr1	chr1:63906356-63906756	Hexa-	(ACCCTA)7	42	201	242	ACCAATCCCTAACCCTCACC	60.052	ACGCAGGAGAAAAATTGCAC	60.257	200
[truncated: 41,542 more rows]
