# Supplementary material for: First Report on Development of Genome-Wide Microsatellite Markers for Stock (Matthiola incana L.)
Source: Plants (Basel). 2023 Feb 7;12(4):748. doi: 10.3390/plants12040748 (PMC9965543; doi:10.3390/plants12040748)
Supplement: Supplementary file 1 [file plants-12-00748-s001.zip › Table S4.xlsx]

## Sheet: Sheet1
Table S4. The information of the randomly selected 300 primer pairs used for PCR verification.
Name	Position	SSR type	SSR motif	Length	Forward Primer (5'-3')	Reverse Primer(5'-3')	Product size(bp)	The verification results
MISSR1	chr2:160205708-160206108	dinucleotides	(AC)11	22	GGGGACACTATGGGAGTGAA	ATCCCAAGAGCCTAAGAGCC	160	No
MISSR2	chr1:136771841-136772241	dinucleotides	(AC)12	24	GACGGTATCCGCACGAGTAT	GATACGCGTGTGTGTGTGTG	152	No
MISSR3	chr3:222014166-222014566	dinucleotides	(AG)17	34	GCAGAAAAGGAAATTCCGAC	TGCAAATCCAAGGTTAAGAACA	195	Yes
MISSR4	chr5:225754802-225755202	dinucleotides	(AG)18	36	TGAACCACAGGAAGGGGTAG	AGCTCGAAAGCTTGGTGAAA	174	Yes
MISSR5	chr7:184130136-184130536	dinucleotides	(AG)19	38	ATGACGCCACAAAGGGTTAC	AACCATTTTATGGCCCCTTC	199	Polymorphic
MISSR6	chr4:327876948-327877348	dinucleotides	(AG)20	40	GGAATGCAAAAGGCTGATGT	CTCTGTCGACAACGGACTCA	170	Yes
MISSR7	chr3:86163859-86164259	dinucleotides	(AT)13	26	TCTGATGAACAACTTGGGGA	GACACCATGCTCAAACCAAA	187	Yes
MISSR8	chr6:194619077-194619477	dinucleotides	(CA)10	20	TGGTGCTCACACCCAACTTA	TGGGCTGTTAGCTCTGTCAA	150	Yes
MISSR9	chr5:137317913-137318313	dinucleotides	(CA)11	22	TGGACACGCTAGCTTCAAGA	ACCAATAAAACCCTCCCCTG	193	Yes
MISSR10	chr7:164413697-164414097	dinucleotides	(CA)12	24	GACAAAAATCCAGAGACCGC	GTGTGTGTGTGTGTGGATGC	161	Yes
MISSR11	chr7:28221742-28222142	dinucleotides	(CA)12	24	ATTAGTCGCTCCTGGACTCG	TGTGTGTGTGTGTGTGAGGG	150	Yes
MISSR12	chr4:350561076-350561476	trinucleotides	(CGC)7	21	GGGGACACTATGGGAGTGAA	TGAATAAGAAGCCCACGACC	188	Yes
MISSR13	chr6:238226674-238227074	dinucleotides	(AT)8	16	TTTCATTCCCTGCAACAAGA	CATCAGGCCTACACAAACACA	189	Yes
MISSR14	chr3:2496505-2496905	dinucleotides	(CT)15	30	CCCTCTGCAACTTGAAAACC	TGATTCAACCGAATCTGCAA	199	Polymorphic
MISSR15	chr3:220220715-220221115	dinucleotides	(CT)18	36	CGATTCACCTCTCACAACGA	ATGGTGGATGCAGAGAGCTT	174	Yes
MISSR16	chr4:165425308-165425708	dinucleotides	(GA)14	28	ATCTCGACAGCGCGTTAGTT	AAGGCCATAATCCCGTCTCT	162	Yes
MISSR17	chr4:241281943-241282343	dinucleotides	(GA)16	32	ACGTTAGGCTCATGTACGGG	CCTCGGGTTCGAGAATGATA	150	Yes
MISSR18	chr5:58624658-58625058	dinucleotides	(GA)17	34	CCTTTGAAGCTCGCCATAAG	AGATGTATCGTCCCGCTCAG	165	Yes
MISSR19	chr6:301018548-301018948	dinucleotides	(GC)9	18	TAGATTGGGCCAAAATGAGG	TTTTGGGATTTTTCGGTGTC	159	Yes
MISSR20	chr6:13963090-13963490	dinucleotides	(GT)10	20	CTAGTGTGTTCCCTGTGCGA	ACACACACACACACACACCG	197	Yes
MISSR21	chr5:188884525-188884925	dinucleotides	(TC)16	32	CGAGTACGACCCAAGAAGGA	GGAAATGGAAAACGAAACGA	166	Yes
MISSR22	chr3:41603003-41603403	dinucleotides	(TC)18	36	GATACGCGGTAACCCAACAC	GGGAGATACGGTACGACGAA	156	Yes
MISSR23	chr6:42498815-42499215	dinucleotides	(TC)18	36	TCTTTTCGTCACCATCGTTTC	AAAAGAAAAGAAGGAGGGATCG	150	Yes
MISSR24	chr5:157278064-157278464	dinucleotides	(TC)19	38	ATCTCCCGAAAGCAATCTGA	TTCTTCTAGGTCGTCCCTGG	163	Polymorphic
MISSR25	chr3:185941448-185941848	dinucleotides	(TG)12	24	CGGGATCAGCATTTTCTTGT	GCATCTCAAGCGGATCAAGT	160	Yes
MISSR26	chr5:248014916-248015316	trinucleotides	(AAC)8	24	AGAGGGCACACGTGAGTTTC	TCGGAACCTTGACACTTTTG	198	Yes
MISSR27	chr7:153246326-153246726	trinucleotides	(AAC)8	24	CGTATCCCAAACCGAAAGAA	TTGGCAGAGATCGAATACCC	167	No
MISSR28	chr3:191197283-191197683	trinucleotides	(AAC)10	30	AGTCAAAAATCCCATGCTCG	GATGCGCTGGAATTCACATA	195	Yes
MISSR29	chr4:87316572-87316972	trinucleotides	(AAG)10	30	ATCTGATTTGATCGATGGGG	GAGCTTGAACCGATCAGCAT	153	Yes
MISSR30	chr3:76007609-76008009	trinucleotides	(AAT)7	21	GCATAACCGGCGTTTACACT	ATAACGAGTCCGTAAGGGGG	172	Yes
MISSR31	chr1:1891629-1892029	trinucleotides	(AAT)10	30	GGAGGTTTTTGAATGTGAAGGA	TTCTCCCATTTGTCAACCGT	171	Yes
MISSR32	chr4:234469774-234470174	trinucleotides	(AAT)10	30	GTCCTCTGCCTAGGACCCTT	TGTGATGTTTCGACCTTTCG	156	Yes
MISSR33	chr4:469893-470293	trinucleotides	(ACA)8	24	ATTGAGCTGCAATCTTGCCT	GAAACTTGTCGATTCTCGCA	189	Yes
MISSR34	chr5:80450304-80450704	trinucleotides	(ACA)8	24	CCATGGGAGAAAATACATCCA	TTGCGGACAAGGCTGATAG	183	Yes
MISSR35	chr1:139173267-139173667	trinucleotides	(ACT)7	21	TTCCATCGGGCCTAATAGC	TTGATTGTTGTTGATTGGACG	199	Yes
MISSR36	chr5:27738685-27739085	trinucleotides	(ACT)7	21	CAACACAAGCAAAGGGTGTG	GGGTCAACCACGACAAGAGT	171	Yes
MISSR37	chr7:147344850-147345250	trinucleotides	(AGA)5	15	AGATGAACAAGAACCACGCA	CGAAAGGAACAACAACTAGAAAAA	179	Yes
MISSR38	chr3:261352103-261352503	trinucleotides	(AGA)9	27	GCCGCCATCAAATAAACAAG	AAAGGGGAGAGCAACACAGA	173	Yes
MISSR39	chr1:5367082-5367482	trinucleotides	(AGG)6	18	TGGTTGTGCTTCATCCACAT	CCGTATTTGCTCTTGCCTTC	192	Yes
MISSR040	chr5:75195673-75196073	trinucleotides	(AGG)6	18	GTGCCACAGTTTGGTGATTG	AGCTTAGCCGTTGCTTGTGT	194	Yes
MISSR41	chr2:12363246-12363646	trinucleotides	(AGT)6	18	GAATAAGCGCTTGAGTTGGG	CTACTCCTACCGGTGCTGGA	187	Yes
MISSR42	chr3:246006351-246006751	trinucleotides	(AGT)7	21	AAGCACTCCCAGAAACTCCA	CGAGTTTCTTGTACCTCCGC	157	Yes
MISSR43	chr5:184525648-184526048	trinucleotides	(ATA)8	24	CCATTGGAATCTGGTGGAAC	GCGGTGCAGGTAGAAGAAAG	177	Yes
MISSR44	chr1:38986397-38986797	trinucleotides	(ATC)8	24	AGGAGAAATCTCCAGCACCA	TTCCACCAACAACACTTGGA	165	Yes
MISSR45	chr6:184234128-184234528	trinucleotides	(ATC)8	24	TCATCATCATCATCATCCCG	AAACGAGGCTAAGTTCCGGT	150	Yes
MISSR46	chr5:27783318-27783718	trinucleotides	(ATG)9	27	TGATGAAGAGCAAGCTGGTG	CACGTCCAACTCTTGTCGAA	176	Yes
MISSR47	chr5:119311996-119312396	trinucleotides	(ATG)10	30	TGACTTCTGGGGAAAACGAT	CCACCATCGTCATCATCATC	196	Yes
MISSR48	chr5:47187535-47187935	trinucleotides	(ATT)9	27	CTGCAGTCGCCTAAACACAA	TAATAATTTTGGCCGGAACC	162	Yes
MISSR49	chr7:256922707-256923107	trinucleotides	(CAA)8	24	TTGAGTCCAATTGCTGAAGG	CAGAAAGACGTTGTCTCGGA	151	Yes
MISSR50	chr3:283103398-283103798	trinucleotides	(CAC)7	21	CACCCATACCTCGTGAGCTT	GGCGTCAGAATGAAGACACA	197	Yes
MISSR51	chr7:106031319-106031719	trinucleotides	(CAC)8	24	GACGTTCCGAGAGAGGAGTG	CCAGTAGACTCCGGCTGTTC	182	Yes
MISSR52	chr2:146683590-146683990	trinucleotides	(CAT)9	27	CACAATCACCATCATCACCA	GTTGACTTGGGTGGGTATGC	172	No
MISSR53	chr3:169205910-169206310	trinucleotides	(CTA)7	21	GGCCTAACAGCACCACTGAT	CCATGGTGGACATGTTTGTT	170	Yes
MISSR54	chr1:111882146-111882546	trinucleotides	(CTT)10	30	TCAGCGAACTGCTGAATGTC	CGTGGGGTCAACAAAGAGTT	170	Yes
MISSR55	chr4:330757576-330757976	trinucleotides	(TCT)12	36	GCAGATAAAGACAGCGACGA	CCTGTTGTTCGAACCGTTTT	159	Yes
MISSR56	chr5:67725134-67725534	tetranucleotides	(AAAC)5	20	CCTAAGGAAGATCCGCTATGG	GACGTTAAGTCCAGTGGCGT	155	Yes
MISSR57	chr6:200091008-200091408	tetranucleotides	(AAAG)5	20	GCCAGCACTTGTCTAATGCC	GGCTTCCCCCTTACCCTACT	183	Yes
MISSR58	chr3:238236257-238236657	tetranucleotides	(AAGA)5	20	CCAAGTGGATCACCTGAAGAA	CATATCAAGTTTTTGGCACCG	151	Yes
MISSR59	chr1:185123427-185123827	tetranucleotides	(AATA)5	20	CCGGTTTTGGAAATATACGC	TGGTGCGAGCATAATTGGTA	200	Yes
MISSR60	chr6:63758452-63758852	tetranucleotides	(AATA)5	20	GAAAGGTCAAAGTAATTCGGGA	TCGTCATAGGTGCAGCGTAG	167	Yes
MISSR61	chr4:249562802-249563202	tetranucleotides	(AATC)5	20	ACGCCTTGTTTCACTGTTCA	GGGTGTTTCGATGGATTGAT	173	Yes
MISSR62	chr4:44251019-44251419	tetranucleotides	(ACAA)5	20	TGCAATGCAACATCAATAAAAA	ATAACTGCCGGAATCACTGG	182	Yes
MISSR63	chr3:161370391-161370791	tetranucleotides	(ACGG)6	24	TAAGAGGCAAAGAAAAGCCC	AGAGGAAAACTTGGCTTGGC	171	Yes
MISSR64	chr4:316161307-316161707	tetranucleotides	(ATAA)7	28	CGTAGTCCGCTCACTAACCC	ATGAGCACGTTTTCGGTTTT	190	Yes
MISSR65	chr1:66539746-66540146	tetranucleotides	(ATAG)5	20	TCAATTGGTGAGGTGACACA	CAAATTAGTTGGCATTTAGTTTCTT	190	Yes
MISSR66	chr2:20747459-20747859	tetranucleotides	(CAAA)5	20	TGCAAACAAACAAACAAACAAA	TGATTTGGAAAACATGCAAAA	170	Yes
MISSR67	chr6:279600129-279600529	tetranucleotides	(CAAA)5	20	TCCGTGATTGTATGTATTGGGA	TGATTCGAGGAAAACCCTTG	168	Yes
MISSR68	chr4:350481331-350481731	tetranucleotides	(CAAG)6	24	GCAATTGTGCCAATGTATGC	CTTGCTTGCTTGCTTGATTG	194	Yes
MISSR69	chr5:176964700-176965100	tetranucleotides	(CAAG)6	24	GTGCCAATGTATGCCCTTTT	TTGCTTGATTGCTTGATTGC	187	Yes
MISSR70	chr1:164279674-164280074	tetranucleotides	(CGTC)5	20	AAAAGGGAAACTTGGCTTGG	TAAGAGGCAAAGGAAAGCCC	169	No
MISSR71	chr3:161314964-161315364	tetranucleotides	(CGTC)6	24	TAGAAGGGGGAAACTTGGCT	TAAGAGGCAAAGGAAAGCCC	175	No
MISSR72	chr4:136855116-136855516	tetranucleotides	(TAAA)5	20	AGCTCACTGCGAAGTTCCAT	TATTTATTTAGCACGGCGGC	154	Yes
MISSR73	chr5:4414192-4414592	tetranucleotides	(TCTT)5	20	TCTTCCATGGAGCTTTTCTCA	TAGCACAAGTCTCGGTGTCG	169	Yes
MISSR74	chr5:154727276-154727676	tetranucleotides	(TTAA)6	24	GACCAACTAAACCGAACCGA	AGTTTTCCAACGTGTTTCCG	186	Yes
MISSR75	chr2:27884678-27885078	tetranucleotides	(TTGT)5	20	TTTTGTTCTCATGTTTGATTGGA	CCAAAAGCATTTCAACAAGTCA	168	Yes
MISSR76	chr7:224493241-224493641	tetranucleotides	(TTTG)5	20	TGTTTGTTTGTTTGTTCGGG	GAGCGTATCGTCCTTCTTGG	184	Yes
MISSR77	chr3:225716919-225717319	pentanucleotides	(AAAAG)5	25	ATAGGATCGTGGCTGGTTTG	TCTCGACTGGAAAGAAAGCA	167	Yes
MISSR78	chr7:8598172-8598572	pentanucleotides	(AAAAG)5	25	TTCCTCCCCCAGACTTATCC	AAAGAGCGCTTAGTGGGAGG	175	No
MISSR79	chr2:12525503-12525903	pentanucleotides	(AAAAT)5	25	AAGAAGCGCTTAGTGGGAGG	GATCGCGACCCCTATCTGTA	154	No
MISSR80	chr2:8750112-8750512	pentanucleotides	(AACCG)5	25	GATAATTCCGGAAATGGGGT	TTTTGGTTCGGGTTGAAAAG	169	Yes
MISSR81	chr4:14041406-14041806	pentanucleotides	(AATTA)5	25	CGGAATTAATTTTCCGGGAT	CTTAACGCTCGGGACAATTC	175	Yes
MISSR82	chr3:222495306-222495706	pentanucleotides	(ATGTT)5	25	TCGAAGAGATGTCTGAAATTCG	AAGTCCAAAACAGAGTCCCAAA	196	Yes
MISSR83	chr5:24972216-24972616	pentanucleotides	(GGTTC)5	25	TTCGATTTTTGGTTCGGTTC	TTCAGTTATTTCGGTTCGGG	177	Yes
MISSR84	chr2:81735548-81735948	pentanucleotides	(TAACA)5	25	CAATGTACCTTCAATGGGCA	TCCTCTTCTTCACAAGAAATTCG	155	Yes
MISSR85	chr1:37890160-37890560	pentanucleotides	(TTCGG)5	25	TTCGGGTCGGGTAATTCATA	TTTGTTCGATTTTCGGTTCG	185	Yes
MISSR86	chr5:123394187-123394587	pentanucleotides	(TTTTA)5	25	GCCAAGTTGAAATACCGAGC	TCTAGAGAAAGGCCAGTCGG	197	Yes
MISSR87	chr4:138301802-138302202	hexanucleotides	(AACCTA)5	30	CGCACTGCCAAGACTAGATG	GGGGCAGATGCACAATAGTT	195	Yes
MISSR88	chr3:141418734-141419134	hexanucleotides	(AGAAAA)5	30	AATCAGTCAAAGGCCAATCG	TTCCGCTATTTCTCACTGGG	179	Yes
MISSR89	chr7:164958940-164959340	hexanucleotides	(CAAAAC)5	30	GCCCATCTAAAGACCCTTGTT	TGTCAATCTGAACTCGCACC	175	Yes
MISSR90	chr4:44244754-44245154	hexanucleotides	(CCTCTT)5	30	TTCCTCTTCCTCTTCCACGA	TGATTCAAACGTACAGGAGGG	176	Yes
MISSR91	chr1:64466727-64467127	hexanucleotides	(GAAAAA)5	30	CTTACCCAACACTGTCCCCA	TCTGAGGATCCTGGAGATGG	177	Yes
MISSR92	chr1:133179565-133179965	hexanucleotides	(GTTTAG)5	30	GGGGCAAATGCACAATAGTT	TCTAACGCGCTGCTAGGATT	182	Yes
MISSR93	chr3:127515752-127516152	hexanucleotides	(TAGGTT)5	30	GTGATTGTGTGCATTGGGTC	GGTGACGAATTCAATCCCAG	187	Yes
MISSR94	chr7:70062923-70063323	hexanucleotides	(TAGGTT)5	30	ACTGGGTCCAGTAGTGGCAG	AAGATTGGGTGACGAATCCA	182	Yes
MISSR95	chr2:31898572-31898972	hexanucleotides	(TGGGCT)6	36	TGGGCTTTAGGCTCATGAAA	GGTTCCCAACCTCTCTCACA	166	Yes
MISSR96	chr5:83321130-83321530	hexanucleotides	(TTAGGT)5	30	TGCATTGTGTCCAGTAGGGA	CAACTAACACGCTGCCAAGA	190	Yes
MISSR97	chr1:118033147-118033547	pentanucleotides	(TAACA)5	25	GCAAACCTTTTGATTTCTTACG	AGGAAGAGGAATGATGGCAC	191	Yes
MISSR98	chr1:13144789-13145189	hexanucleotides	(TGGGCT)6	36	GGCTTTGGGCTCATTAAACA	GGTTCCCAACCTCTCTCACA	164	Yes
MISSR99	chr1:13203070-13203470	trinucleotides	(GAA)10	30	CCATCCGATCAGTCACTCAA	CATCACCTTGAACAGTCGTGA	156	Polymorphic
MISSR100	chr1:135633498-135633898	dinucleotides	(AT)11	22	CCAGAGAGTTGATGTGGCAA	ACACCCTAGGATTGTCGCTC	179	Polymorphic
MISSR101	chr1:155733061-155733461	hexanucleotides	(GAAAAA)5	30	GTCCCCAGTGGTGAACAAAC	AGCTGATGACGATGCTGATG	174	Yes
MISSR102	chr1:170591395-170591795	pentanucleotides	(CTTTT)5	25	CATCGTGGTCCAAAGAGGTT	TTGCTAAATGCCAGTGCTTG	168	Yes
MISSR103	chr1:179716637-179717037	tetranucleotides	(TTAA)6	24	AATCCAAACCGACAAAATCG	ATCAACGACGGTATTCCAGG	199	Yes
MISSR104	chr1:192730447-192730847	dinucleotides	(TA)10	20	TAAACCGAAGTTTCCCGAAC	TTCTCCTATCAAACTAGGAACATGA	168	Yes
MISSR105	chr1:196077553-196077953	pentanucleotides	(GAAAA)7	35	TTCCTCCCCCAGACTTATCC	AAGAACGCTTAGTGGGAGGC	185	No
MISSR106	chr1:208735156-208735556	pentanucleotides	(CGAAC)5	25	TCTTATAGGGGTGGGCAAAA	TAAACCGAACCGAACCAAAC	156	No
MISSR107	chr1:212112658-212113058	hexanucleotides	(TTAGGT)5	30	GGGGCAGATGCACAGTAGTT	TTGGGTGACGAATCCAATCT	158	Yes
MISSR108	chr1:25888337-25888737	tetranucleotides	(TTGT)5	20	TGAATGGAATGTGTGTCGTC	GCTCCAGACCAAGACGTAGG	190	Yes
MISSR109	chr1:37890160-37890560	pentanucleotides	(AACCG)5	25	TTCGGGTCGGGTAATTCATA	TTTGTTCGATTTTCGGTTCG	185	Yes
MISSR110	chr1:38060126-38060526	hexanucleotides	(TAGGTT)5	30	ACGCAGGATGATAGGGAGTG	CAAGATTGGGTGACGAATCC	150	Yes
MISSR111	chr1:79060170-79060570	tetranucleotides	(AATC)5	20	TCGCGACTCCTAATCTAAGCA	GGGCGGTTCTTTCTCTTCTT	187	Yes
MISSR112	chr1:84482837-84483237	dinucleotides	(TA)11	22	TGGGGAGAGAGAGGTTCAAA	GCCAACGGTTGTCTCAAGTC	166	Yes
MISSR113	chr1:86837119-86837519	dinucleotides	(TC)19	38	TCTCTCTCTCTCTCTCTCTCTCTCTGA	TTCTAAAAATTATTGTATTCGGAGCA	170	No
MISSR114	chr2:122762058-122762458	trinucleotides	(AGC)7	21	TGGAGCTGATCAACAACCTG	GCTGCTCAACCTCATCAACA	177	Yes
MISSR115	chr2:122812105-122812505	hexanucleotides	(CCTCTT)5	30	TTCGAATGGTCCATGACAGT	ACCTTCAAATAGGCCGGAGT	199	Yes
MISSR116	chr2:13036022-13036422	dinucleotides	(AG)13	26	TAAAGGAGGAGAGCTCGGTG	ATCCCGTTTGAGCACAAGAT	196	Yes
MISSR117	chr2:135818110-135818510	pentanucleotides	(TAACA)5	25	CAATGTACCTTCAATGGGCA	TCCTCTTCTTCACAAGAAATTCG	153	Yes
MISSR118	chr2:153100083-153100483	hexanucleotides	(CCTAAA)5	30	CCCTCACCCCCAAAACTTAT	TTTAGGTTTAGGGCTTGGCA	159	Yes
MISSR119	chr2:179505703-179506103	tetranucleotides	(TTGT)5	20	ATCGATCGGGGCTCTCTTAT	GTTCCGAAATCTCAGGACCA	162	Yes
MISSR120	chr2:184726882-184727282	pentanucleotides	(ATTTT)5	25	AAAGTTTTGCTGCGCAGTTT	CGCAACAGAAAGAGCAAACA	172	Yes
MISSR121	chr2:198835538-198835938	dinucleotides	(AG)10	20	CTCGCGCAGAAAAATGAAAT	TGCAAATCCAAGGTTAAGAACA	188	Yes
MISSR122	chr2:213659707-213660107	hexanucleotides	(GAAAAA)5	30	CTCCCCCAGATTATCCAACA	GAGATGACGGGGATGACATT	171	Yes
MISSR123	chr2:238620119-238620519	trinucleotides	(TCA)9	27	GCCCCTTATCGGATACCATT	CCAAGGGAGATGGATGAAGA	183	Yes
MISSR124	chr2:241583314-241583714	dinucleotides	(TC)17	34	CGTGAAGGGTTGCCCTAATA	CCTTCACGAGTTGGAGAGAGA	181	Yes
MISSR125	chr2:249278214-249278614	trinucleotides	(ATC)10	30	CGATTTGTGTACAAGCCCCT	CCAAGGGAGATGGATGAAGA	174	Yes
MISSR126	chr2:48180785-48181185	tetranucleotides	(ACAA)5	20	GCCAACACAAACAAACAAACA	TCTTTCTCCCCATTCAGAGC	187	Yes
MISSR127	chr2:55825930-55826330	tetranucleotides	(AATC)5	20	CAATCACCTTAGGTTGAGCCA	TTCTATTTGCCTCCATTGCC	166	Polymorphic
MISSR128	chr2:70121975-70122375	tetranucleotides	(TATT)5	20	CATGGCTACTGGATGGCTG	TTTTGTTTTTCGCCTCATGT	168	Yes
MISSR129	chr2:85497305-85497705	hexanucleotides	(AAAACA)5	30	TGGGTCAATTTCATAAAGATCA	CTGTCGGTGATCTTTTCCCT	199	Yes
MISSR130	chr3:136031222-136031622	hexanucleotides	(TTAGGT)5	30	GGGGCAGATGCACAGTAGTT	TAGGATTGGGTGACGAGTCC	169	Yes
MISSR131	chr3:190291751-190292151	hexanucleotides	(AAAACA)5	30	CAAAAACAAAGTCGGCCAAT	TCAGATTCTACCCGATTCCG	174	Yes
MISSR132	chr3:195224453-195224853	tetranucleotides	(TTAA)6	24	GACCAACTAAACCGAACCGA	TAGTTTTCCGACGCGTCTCT	187	Yes
MISSR133	chr3:203898717-203899117	hexanucleotides	(TAGGTT)5	30	TGAGTATGTGCATTGGGTCC	AAGATTGGGTGACGAATCCA	192	Yes
MISSR134	chr3:234748866-234749266	tetranucleotides	(TTTC)5	20	AGTGTTTTGGGTTACGCCAG	GCAGACAGACCATGAAGCAA	186	Yes
MISSR135	chr3:262022427-262022827	hexanucleotides	(CCTCTT)5	30	CGCTTCTTCTTCCCATTTTG	AGGAAGTAGAGGGAGAGGCG	157	Yes
MISSR136	chr3:273869677-273870077	pentanucleotides	(TTTTA)5	25	TCGCGAAAACAATCCTAAGC	CGTCAATTTTTAAACTGTCCAAAG	165	Yes
MISSR137	chr3:285061905-285062305	tetranucleotides	(AATC)5	20	ATCAATCAATCCCCAACGTC	TTGGCGTGTTCATGATGATT	157	Yes
MISSR138	chr3:286570282-286570682	pentanucleotides	(AACCG)5	25	GAAGACAGGGATGGGAAAAA	AAAGCACATTGGATTTTCGG	169	Yes
MISSR139	chr3:48852492-48852892	pentanucleotides	(GGTTC)5	25	TTTTTGCCCACCCCTATGTA	CCGTCTCTCAATAAGCCTTCC	155	Yes
MISSR140	chr3:89026149-89026549	pentanucleotides	(ATTTT)5	25	AAAACATTTACGTCATTTTTACGC	TTGTTTTCATTTATTTTCACGGG	179	Yes
MISSR141	chr4:108051872-108052272	dinucleotides	(AG)10	20	TTTGTCAACCTCAGGAAGGG	AGCTCGAAAGCTTGGTGAAA	155	Yes
MISSR142	chr4:10961466-10961866	pentanucleotides	(GGTTC)5	25	CACTTTGGTTTGGTTTGGGT	GCGAGGTTTTTCTTTCAGCA	162	Yes
MISSR143	chr4:112731278-112731678	hexanucleotides	(CCTAAA)5	30	AATTTCCCCCGAGGTCATAC	TGGATTCGTCACCCAATCTT	151	Yes
MISSR144	chr4:12233420-12233820	tetranucleotides	(AATA)5	20	TTGTCTTCCAGACAGGGGTC	TCCTTCCCCCAGACTTATCC	164	Yes
MISSR145	chr4:155126466-155126866	pentanucleotides	(TTTTA)5	25	GCATATTCCTCCCCCAGACT	AGAGATCGTTTAGTCCGCGA	192	Yes
MISSR146	chr4:162252056-162252456	hexanucleotides	(GGTCCA)5	30	GAGTTTGTTCGAGGAGCTGG	GGCTTTAATTGAATGGGCCT	171	Yes
MISSR147	chr4:173019810-173020210	pentanucleotides	(GAAAA)7	35	TTCCTCCCCCAGACTTATCC	TGTAAACGTGCGCTTAGTGG	186	Yes
MISSR148	chr4:187015467-187015867	hexanucleotides	(TAGGTT)5	30	CGCAGGATGATAGGGAGTGT	GCCAAGATTGGGTGACAAGT	163	No
MISSR149	chr4:199575322-199575722	tetranucleotides	(CGTC)6	24	AGAGGAAAACTTGGCTTGGC	TAAGAGGCAAAGGAAAGCCC	171	No
MISSR150	chr4:216229470-216229870	hexanucleotides	(TAGGTT)6	36	CGCAGGATGATAGGGAGTGT	TCACTAATCTAACGCGCTGC	175	No
MISSR151	chr4:250463879-250464279	pentanucleotides	(AGAGA)6	30	CGAATCGCCAGAGAAGAGAA	GTGGTGACGATGTGGAGAAA	164	Yes
MISSR152	chr4:2961371-2961771	dinucleotides	(TA)18	36	CACAAAAACAAAAGGAGTAAGTAATCT	AAAAACGAAAATGGTCGCC	187	Polymorphic
MISSR153	chr4:312580842-312581242	hexanucleotides	(AAAACA)5	30	GGTCATGCACCTGAACACAC	TTGTGCACTTGCAGGACAAT	200	No
MISSR154	chr4:3912808-3913208	trinucleotides	(CAC)7	21	ACTACCACTACCACCACCGC	TGGTGATTTTGGTGGAGATG	160	No
MISSR155	chr4:488839-489239	trinucleotides	(ACT)7	21	GCTTCACTTTCCTCTGTTACGAA	TGTGTCATAACCCCACCAAA	179	Polymorphic
MISSR156	chr4:84036084-84036484	pentanucleotides	(AAAAG)5	25	CGTGATACATCAAATCCCCC	TTTCTTTTGCTTGAGGGCAC	188	No
MISSR157	chr5:102733267-102733667	pentanucleotides	(TAACA)5	25	CATCCCTCATCTTTATGCTGC	AGAAGAGGAATGATGGCACA	150	Yes
MISSR158	chr5:118486065-118486465	dinucleotides	(CT)16	32	TCCATCGTTTTCCCAACTTC	GAATAAATCTGCAGCGGAGC	188	Yes
MISSR159	chr5:132736159-132736559	pentanucleotides	(AAAAT)5	25	ATGGAACGCTCGCTTCTTTA	GAAGGGATCAAGCCAGTACG	184	Yes
MISSR160	chr5:140111066-140111466	hexanucleotides	(GAAAAA)5	30	AAACCGCTCAGAAAATGGTG	ACCACAATTCCAAGAATGCC	152	Yes
MISSR161	chr5:163035212-163035612	hexanucleotides	(GTTTAG)5	30	GGGGCAAATGCACAGTAGTT	TAACGCACTGCAAAGATTGG	192	Yes
MISSR162	chr5:188237237-188237637	hexanucleotides	(GGTCCA)5	30	ATTTCTGGTCGAGAACGACG	TATGGGCTTTAATCGAACGG	152	Yes
MISSR163	chr5:19525651-19526051	pentanucleotides	(GAACC)5	25	GGTTCGGTTCGGATAATTCA	TGTTTGTTCGGTTTTCGGTT	174	Yes
MISSR164	chr5:202041356-202041756	tetranucleotides	(CTTG)5	20	CTTGCTTGCTTGCTTGATTG	GCAATTGTGCCAATGTATGC	194	Yes
MISSR165	chr5:257892654-257893054	pentanucleotides	(CCGAA)5	25	AACCGAGAACCGAAAGAACC	TGGATTTGCCTTGTGATGTC	189	No
MISSR166	chr6:111273586-111273986	hexanucleotides	(CCTCTT)5	30	TTCCTCTTCCTCTTCCACGA	TGATTCAAACGTACAGGAGGG	176	Yes
MISSR167	chr6:122665599-122665999	hexanucleotides	(AGAAAA)5	30	TTTCGGGATCCATGAGAAAG	TGGGATGGTTAAGCCATTGT	153	Yes
MISSR168	chr6:154118024-154118424	pentanucleotides	(TTTTA)5	25	GATCGCGACCCCTATCTGTA	AAGAAGCGCTTAGTGGGAGG	163	Yes
MISSR169	chr6:172987268-172987668	hexanucleotides	(AAAACA)5	30	GGTCATGCACCTGAACACAC	GATCAAGTTTTTGGCACCGT	160	Yes
MISSR170	chr6:194265088-194265488	hexanucleotides	(TAGGTT)5	30	AGGTGCATTGGGTCCAGTAG	ATTGGGTGACGAGTCCAATC	185	Yes
MISSR171	chr6:234719501-234719901	trinucleotides	(TGA)10	30	GTGTCTTGGTCCGAGTCGAT	CCATCATCATCATCACCATCA	196	No
MISSR172	chr6:235306905-235307305	trinucleotides	(CTT)10	30	AGGGCATCCATCTTCATCTG	CTACATCGGATCCACGGTCT	179	Yes
MISSR173	chr6:235828203-235828603	dinucleotides	(AG)18	36	GGAGGAAACGGGAGATTTGT	CAGTTTGGGGGAGACAAAAA	197	Yes
MISSR174	chr6:235919619-235920019	tetranucleotides	(TTGT)5	20	TGGACCTTAAGTCCTGTGGC	ACTGACCTGGGGTAGCTCCT	166	Yes
MISSR175	chr6:261919944-261920344	tetranucleotides	(TAAA)5	20	TCCCGATCATAAGCGAAATC	CCGCAGGATACTTTAGCAGC	163	Yes
MISSR176	chr6:263390660-263391060	pentanucleotides	(AGAGA)6	30	CGAATCGCCAGAGAAGAGAA	GTGGTGACGATGTGGAGAAA	164	Yes
MISSR177	chr6:275038597-275038997	dinucleotides	(CA)10	20	GGCCAGGTAACGGAGTCATA	TTGCAGAGTGTATGGGATGC	167	Yes
MISSR178	chr6:29143295-29143695	pentanucleotides	(AAACC)5	25	TCATTGAATCAAACCGGTCA	GCCACCATCATTTCTCACCT	195	Polymorphic
MISSR179	chr6:291793758-291794158	pentanucleotides	(GGTTC)5	25	AGAACCGGTCTTGTACGCAT	AAAAGTCTCACCGAACGGAA	182	Yes
MISSR180	chr6:301964262-301964662	hexanucleotides	(TTAGGT)5	30	CCAAAGCGTTTTGTGTGTGT	TAGGTGACGAGTCCAATCCC	164	Yes
MISSR181	chr6:4204888-4205288	trinucleotides	(CGC)7	21	CTCCCACATTGGAAACTTGG	AAAAGCAACGAAGCAACGAT	197	No
MISSR182	chr6:56454080-56454480	hexanucleotides	(GGTCCA)5	30	GTCCAACTCCTGCAAATGGT	CTGGTACCTGATGTGGGCTT	166	Yes
MISSR183	chr6:81367725-81368125	dinucleotides	(AG)10	20	AAAAAGGAAACGGGCTTTGT	CCCGAAAACAATCAAAATCC	198	Yes
MISSR184	chr6:84063150-84063550	pentanucleotides	(AAAAG)5	25	ATGGTTTCCGATTCTCCCTT	AGTTTCCCGCTCACCCTACT	157	Yes
MISSR185	chr7:11564362-11564762	pentanucleotides	(TTCGG)5	25	TTGCCGAAACTAACCGAACT	CCAAAATTAACCGAACCGAA	169	No
MISSR186	chr7:140641596-140641996	hexanucleotides	(AGAAAA)5	30	CGTTGCAAATCAGATTCCCT	AACATGCTGGTGCATTTTTG	189	Yes
MISSR187	chr7:143006138-143006538	hexanucleotides	(TAGGTT)5	30	ACGCAGGATGATAGGGAGTG	CAAGATTGGGTGACGAATCC	150	Yes
MISSR188	chr7:143632952-143633352	tetranucleotides	(TTAT)7	28	ATGAGCACGTTTTCGGTTTT	TTTCCAATCGTAGTCCGCTC	198	Yes
MISSR189	chr7:162532736-162533136	tetranucleotides	(TAAA)5	20	TCCCGATCATAAGCGAAATC	CCGCAGGATACTTTAGCAGC	155	Yes
MISSR190	chr7:177521184-177521584	hexanucleotides	(AAAACA)5	30	GCTTTGCAAGTTCCTGGTTC	GGACTGGCAACAAGACCACT	188	Yes
MISSR191	chr7:180529151-180529551	tetranucleotides	(AACA)6	24	GGCCTAACAGCACCACTGAT	TGATTGTTGATTGATTGGACG	183	Yes
MISSR192	chr7:191796186-191796586	pentanucleotides	(TTAAT)5	25	TGCCTCGTAAAAATTCCGTT	CTTGACGGAAGTCAAGTCGG	189	Polymorphic
MISSR193	chr7:233571918-233572318	pentanucleotides	(TTAAT)5	25	AAACGCCTCGTAAAAATCCC	TGACGGAAGTCAAGTCGAAA	190	Yes
MISSR194	chr7:242216321-242216721	pentanucleotides	(ATTTT)5	25	AAATCATGCAAAGGCCAATC	ATTTTTCGTTCTTTCCCGCT	176	Yes
MISSR195	chr7:249524687-249525087	hexanucleotides	(GGTCCA)5	30	CACATTGCTTGGCCCTTATC	TAATCGCATGGGCCTTAAAC	198	Yes
MISSR196	chr7:252997062-252997462	dinucleotides	(AG)10	20	TTTTGGATTGGGCTTTTTGT	GAAGGAATCTCCCGAAAACA	183	Yes
MISSR197	chr7:40686563-40686963	trinucleotides	(TCA)9	27	CGATTTGTGTACAAGCCCCT	CTCCAAGGGAGATGGATGAA	197	Yes
MISSR198	chr7:6107825-6108225	pentanucleotides	(AACCG)5	25	AGCTCAACCGAATGGGTTAT	CGATTTAAAACCGAACCGAA	200	No
MISSR199	chr7:643675-644075	dinucleotides	(TC)10	20	TCACCGTTCTCAGTCATTCG	GGGAGATAAGGTACGTCGCA	175	Yes
MISSR200	chr7:65971185-65971585	tetranucleotides	(CGTC)6	24	AAAAGGGAAACTTGGCTTGG	TAAGAGGCAAAGGAAAGCCC	173	No
MISSR201	chr1:138519252-138519652	trinucleotides	(AAG)18	54	GCAGAATAGGATGGAGTGCC	CAGGAGACATGTTTCTGGGTT	184	Polymorphic
MISSR202	chr1:147057432-147057832	trinucleotides	(CTT)19	57	GGGCGATCCAACATTAAGAA	TTCCATTTCTGTTTTGGATTTG	191	Yes
MISSR203	chr1:182228480-182228880	hexanucleotides	(TGTGTA)10	60	ACCGGAAGATATGTTTGCGA	AGTCTGCGGTGACTCCAAAG	196	Yes
MISSR204	chr1:197912193-197912593	trinucleotides	(CAT)17	51	CAGCGGTTCCACAAGAGAAT	TCATTCAGCCGTGTTAGCTG	169	Yes
MISSR205	chr1:212306156-212306556	trinucleotides	(GAA)20	60	GCGATAAATGAGGAAGCCAA	CAATGCTAAGCTCGTCGTCA	181	Polymorphic
MISSR206	chr1:225037482-225037882	hexanucleotides	(TGAGGC)10	60	CCCTTGGAGGTTCATAAGCA	TCTCAACAACAAGCGCATTC	157	Yes
MISSR207	chr1:22595153-22595553	trinucleotides	(AAT)18	54	AAGTACGTATTTGACCCCAAAA	CGGTCTCTCTTTTTATTTTAATTTGTC	200	Polymorphic
MISSR208	chr1:39018304-39018704	tetranucleotides	(CTAA)16	64	CCCCATCAGAAGAATACCCA	CCATTCAAATTGACCCTGCT	180	Yes
MISSR209	chr1:4064840-4065240	trinucleotides	(ATG)19	57	TCATCCGATTTTTGATTTTGG	AAAAAGTCCAGGGAAAGAGAAGA	176	Polymorphic
MISSR210	chr1:6503561-6503961	trinucleotides	(TAT)20	60	TGGTCAGAGTCGTGCCTAGA	TTTTTCTCGTGTTTAACTTATTTTTG	161	Polymorphic
MISSR211	chr1:7056242-7056642	trinucleotides	(TAT)18	54	TTCCTAAAAGTGATCGAGAGAAAAA	AAAAACATTGTAAGGAAATTTTAAAGG	171	Yes
MISSR212	chr1:77786951-77787351	trinucleotides	(TAT)19	57	TGTTTCAATTCGGGAATGCT	GGGCAATTTACAATAATAGCATGA	193	Yes
MISSR213	chr2:103767967-103768367	hexanucleotides	(TGATGT)11	66	GCAACGACCACACTGATGTT	GGTGTGCTGAAGTTGTGTGG	154	Yes
MISSR214	chr2:1172233-1172633	trinucleotides	(AAT)18	54	CCACACAATCTTCAAACTCTGC	GGTCGGGTTATAATCGGGTT	174	Yes
MISSR215	chr2:124514694-124515094	hexanucleotides	(ACATAC)14	84	CGCGGTCATAAAATGTTGTTT	TGTTTTCTTCTGGGAGGCAT	184	Yes
MISSR216	chr2:128071432-128071832	hexanucleotides	(CACCAT)9	54	CTGACAGTTGGTTGGAGCAA	GATGGTGATGGTGATGGTGA	166	No
MISSR217	chr2:163466413-163466813	hexanucleotides	(CCTCTT)11	66	ATTTGCACACACATAACGCC	GCATCTTCTCAGCCTTAAGCA	164	Yes
MISSR218	chr2:197482791-197483191	trinucleotides	(ATG)17	51	AATGTCGACTTGGGTGGGTA	CCATCATCATCATCACCATCA	194	No
MISSR219	chr2:21592244-21592644	hexanucleotides	(CACACC)9	54	ACCTAAACATGAACCCGACG	TACACTCGGGTGTGGGTGT	180	Yes
MISSR220	chr2:241672500-241672900	trinucleotides	(TTA)22	66	GTGTGTGTTTGCAAGTGTAAAGG	AAAGCTGTAAAATTAGTGAGAATTGGA	150	Yes
MISSR221	chr2:4462005-4462405	trinucleotides	(TAT)20	60	CAAAATTCGGTTTTAAAAAGAAAAA	AATTTCATCAAAAATAGGGAAAAA	188	Polymorphic
MISSR222	chr2:50175864-50176264	hexanucleotides	(GCCCAA)11	66	TTCATACGAATTTTCCCCAAA	GAGAGAGGTTGGGAACCACA	180	No
MISSR223	chr2:75881322-75881722	trinucleotides	(ATT)17	51	GTGGATCGGAAAGCGACTTA	GCAAGACAAATTTAAATAAAAAGAGAG	172	Yes
MISSR224	chr2:8215332-8215732	hexanucleotides	(CCCAAG)11	66	GAAATCCCGGAGGGAATAGA	CTTGGGCTTGGGTAATTGG	153	Yes
MISSR225	chr2:8241654-8242054	hexanucleotides	(CCCAAG)9	54	AGGAACTCGGCAAATCCTTT	CTTGGGCTTGGGTAATTGG	174	Polymorphic
MISSR226	chr3:115962854-115963254	trinucleotides	(CTA)18	54	GCTACTGCTGCTACTGCTGC	CCAATTTGAAATCGCCTTGT	187	No
MISSR227	chr3:1274147-1274547	trinucleotides	(AAT)19	57	TCCAAAAAGAGAGCCTATCCA	TGCCTCTGCCTAGGCTTAAA	180	Polymorphic
MISSR228	chr3:141147108-141147508	trinucleotides	(AAT)20	60	TCAGCATCGGATATAAAATTGA	AGGACGTGATCCGAGATAGG	168	No
MISSR229	chr3:141359048-141359448	hexanucleotides	(GTTTAG)9	54	AGGGAGTGTCACTGCGTAGC	TCTAACGCGCTGCTAGGATT	198	No
MISSR230	chr3:177890383-177890783	hexanucleotides	(GGTGTG)9	54	TTTCTTGGGGAATCCATACG	AACAAGATGGGGCGATACAG	156	No
MISSR231	chr3:197133865-197134265	hexanucleotides	(CTCTCC)13	78	TTCCCCGTTCTCATCATTTC	CAATCCGGCCTAAGGACATA	158	Polymorphic
MISSR232	chr3:198494886-198495286	hexanucleotides	(AACCTA)10	60	AGCCCAATCCCAACTCCTAA	TGCTGTAGTTACGCAGGGTG	181	No
MISSR233	chr3:220331020-220331420	trinucleotides	(TTC)19	57	GCCTCAGGTAAGTGACATCCA	GGTTCGAAGAAGATGAGGCA	199	Polymorphic
MISSR234	chr3:225457526-225457926	trinucleotides	(GTA)17	51	ATGATACGGCGGTTTTTGAG	GAATGGGCGATCTCTTGCTA	185	Yes
MISSR235	chr3:245906108-245906508	hexanucleotides	(GATGGT)19	114	TGTCACGATCCGAGTCGATA	TCACCATCACCATCACCATC	183	No
MISSR236	chr3:271114983-271115383	hexanucleotides	(GCCCAA)14	84	TAAATTGCGACTGTTTTGCG	CGTGCGCGTTTAATTTATCA	153	Yes
MISSR237	chr3:272105103-272105503	pentanucleotides	(TCTCT)13	65	AAATCGCAAACCCATCTGAC	GAGAAGAGAAGAGAAGAGAGGAAAGA	187	Yes
MISSR238	chr3:277169926-277170326	hexanucleotides	(AAAAGG)12	72	GGCTTCATCGATTTGGTTCT	AATGGATTACCCTGACGGTG	198	Polymorphic
MISSR239	chr3:278748892-278749292	trinucleotides	(AAT)17	51	CTCAAATCCACCTAAATGAAAAA	CACGTGCATGCTACGGTAAA	179	Yes
MISSR240	chr3:30915837-30916237	hexanucleotides	(TAGGTT)12	72	AGGGGCAGATGCAAAGTAGT	ATTGGGTGACGAATCCAATC	198	Yes
MISSR241	chr3:31033833-31034233	trinucleotides	(GAT)20	60	GCAGAAGCAAGTCGAAATCC	GCATTGCCATCATCATCATC	169	Yes
MISSR242	chr3:41410851-41411251	trinucleotides	(CTA)18	54	CCATTTCCAACAGGCCTAAC	CCATAACAGGAGCTACCCCA	171	Yes
MISSR243	chr3:48996599-48996999	hexanucleotides	(TAGCGG)12	72	TTCCTTTGCGGTACGAAGAT	CTACTTTCTCAGGCCCAACG	194	Polymorphic
MISSR244	chr3:84611829-84612229	trinucleotides	(AAG)17	51	GCACGATGAGACGCATAAGA	TGGGAACATCTTTGACCTCC	199	Polymorphic
MISSR245	chr4:138705112-138705512	trinucleotides	(ATG)19	57	GCCATGGTATTGCATGTTGA	CCCTCACAAACATCAGGATCA	194	No
MISSR246	chr4:154105098-154105498	hexanucleotides	(GTTTAG)12	72	GCTGCACACTATGCCGAGTA	ATCGCTGCTAAGATTGGGTG	181	Yes
MISSR247	chr4:154939597-154939997	trinucleotides	(GTA)19	57	TCGAACTGATATCGCCTTCC	CTCTATCCTTGAATGGGCGA	184	Yes
MISSR248	chr4:162084105-162084505	trinucleotides	(GAA)20	60	GATAAAGACGCCACCTCTGC	AAAGGGTGATGCTGATCGAC	189	Yes
MISSR249	chr4:211919156-211919556	hexanucleotides	(AACCTA)11	66	ATGCGTAGACGTGCAGACC	TATGAGTTGGGATTGGGCTC	151	Yes
MISSR250	chr4:282176102-282176502	hexanucleotides	(TAGGTT)9	54	ATGATAGGGGGTGTCACTGC	AAGATTGGGTGACGAATCCA	166	No
MISSR251	chr4:308606019-308606419	trinucleotides	(ATA)18	54	CCCCACCAAGACGAAGATT	TGGGACAACATTAGGATAACCC	170	Yes
MISSR252	chr4:346749825-346750225	trinucleotides	(ATT)18	54	TTCAGACATAAGATTTGGAGTTTAGTT	TGTGTTGAACTTAATTTCTGCCT	200	Yes
MISSR253	chr4:52338949-52339349	hexanucleotides	(ACTCTC)13	78	CCTTCCATTTGGTTTTTCCA	TGAAGACGAAGACGATGACG	179	Polymorphic
MISSR254	chr4:55236898-55237298	hexanucleotides	(CCGCCT)15	90	TGCTTGGCCTCAGAAATCTT	CCAGGTGGAGAGATGTGGAG	163	No
MISSR255	chr4:58658902-58659302	hexanucleotides	(TCGCCT)9	54	AGGAACTCCGCAGAAACAGA	GGCCCGCTATTTGATTGATA	190	Yes
MISSR256	chr4:62138746-62139146	pentanucleotides	(TGTTA)20	100	TGAAAAGAGGGGAGAAGTCAG	TCTTCAGACATCTCTTCGGC	152	Yes
MISSR257	chr5:121191853-121192253	trinucleotides	(TTC)17	51	TCACCATCCTGTAAAGCTTCC	AAGAAGAATTCTCCCCAAGGA	172	Yes
MISSR258	chr5:19177401-19177801	trinucleotides	(ACT)17	51	GGCAGCATCACACTTTAGCA	CGGAGTGATTCCAGGTCAGT	180	Yes
MISSR259	chr5:2125272-2125672	hexanucleotides	(GCCCAG)9	54	TCTTACGAATTTTCCCCAAAAA	TGTGTGTGAGAGAGGTTGGG	176	No
MISSR260	chr5:232513756-232514156	hexanucleotides	(ACCTAA)11	66	GCCAAGATTGGATGACGAGT	CGCAGGATGATAGGGAGTGT	181	No
MISSR261	chr5:23328099-23328499	trinucleotides	(AAT)17	51	TTTTGTTTAGGCTTGGGTTTAAT	AACATTGCAGGAATTTGGAAG	150	Yes
MISSR262	chr5:256068969-256069369	hexanucleotides	(TGGGCT)9	54	TGTGTGTGAGAGAGGTTGGG	AATTAAACGCGGGCGAAT	168	No
MISSR263	chr5:2640376-2640776	trinucleotides	(TTA)17	51	TTGCAACTCTTTCCATCTTTG	TCGAATAGGGTCCATTTGTT	168	Yes
MISSR264	chr5:28924824-28925224	trinucleotides	(ATA)20	60	CGATGTGCGGTAATATTGGA	AGGAAAATAACCAGAAGTATCGAA	196	Polymorphic
MISSR265	chr5:32504790-32505190	hexanucleotides	(CCTAAA)10	60	GTGACGAATCCAATCCCAGT	CGCAGGATGATAGGGAGTGT	182	Polymorphic
MISSR266	chr5:43052560-43052960	hexanucleotides	(GGGTTC)11	66	AAGCAAATTCGAAGCTGACG	CCGAACCCAGATACGAGAAG	196	Yes
MISSR267	chr5:57047227-57047627	hexanucleotides	(GGTTTA)15	90	GGTTTCGGTTTAGGTTTAGGTTT	GCCAAGATTGGGTGATGAGT	177	Yes
MISSR268	chr5:71954829-71955229	trinucleotides	(TGG)17	51	CCCCCACTTAGACTATGGCA	GGAATCATCTCACCACCACC	177	Yes
MISSR269	chr5:99956073-99956473	trinucleotides	(TAT)20	60	CTACGTACCCCGAGGGAGAT	GCCAATTGGTTTTGAGTTGG	184	Yes
MISSR270	chr6:104571427-104571827	trinucleotides	(TAG)19	57	AACGAAAACGGATCAAAACG	CCCACTCCACAATCAACCTT	167	Yes
MISSR271	chr6:113686352-113686752	trinucleotides	(TTA)17	51	GCCACGTATCCCTCTTTTCTT	TGAAAGAGATTAGGAGGCCAA	173	Polymorphic
MISSR272	chr6:137759782-137760182	hexanucleotides	(TAAACC)11	66	AAAATTGGGTGACGAATCCA	AGGGAATGTCACTGCGTAGC	197	Yes
MISSR273	chr6:137770626-137771026	trinucleotides	(AAT)18	54	CTTCGAAACCCCGACCTTAT	AGTGACTGCACTCATGGACG	191	Yes
MISSR274	chr6:140182480-140182880	trinucleotides	(TTC)19	57	TCTTCCTTATTTCTCACAAGCTGA	GAACCCGTACGTGAAGAGGA	184	Yes
MISSR275	chr6:1601102-1601502	tetranucleotides	(TAGA)16	64	CGATAGCATTGCTTCCATCA	CCGCTTTCGTAAAATCAAGA	200	Polymorphic
MISSR276	chr6:163364159-163364559	trinucleotides	(AGA)19	57	CATGGGATGAGGGGTCTTCT	CGCTCAGAAGGAAAAAGGC	172	Yes
MISSR277	chr6:180012072-180012472	hexanucleotides	(CTCTTT)9	54	TGACCGGAAAAGAAAGACAA	CAACCGGCAAGCATTAAAAA	152	Yes
MISSR278	chr6:180906714-180907114	hexanucleotides	(TTTTTG)10	60	TCGAAAAACCGAAAATCAAAA	CAAAAAGAAGTTGCAGGAGAGG	154	Yes
MISSR279	chr6:184476308-184476708	trinucleotides	(GTA)17	51	TTGATATCGCCTTCCTTTGC	TCGAATGGGCGATCTCTTAC	165	Yes
MISSR280	chr6:184495463-184495863	trinucleotides	(GTA)17	51	TGGTGGTAGTAGTGGTGGTGG	TCGAATGGGCGATCTCTTAC	169	No
MISSR281	chr6:195264962-195265362	trinucleotides	(TAA)20	60	CGTGGAACTGACACGTAAGG	ACGACCCGTTAGGAAGGTTT	195	Yes
MISSR282	chr6:226920644-226921044	hexanucleotides	(GGAGGT)9	54	ATCGGGTTTCTCGGAGATTT	CCAGAAGCAAACGAAAGAGG	168	Yes
MISSR283	chr6:254685849-254686249	trinucleotides	(TTA)18	54	TTTTGCAAATGGTCGTCGTA	GAGCCTTTATTCGTGTACCCA	164	Yes
MISSR284	chr6:259597104-259597504	hexanucleotides	(GGTCCA)10	60	CTGTTGGAGGTGGATCTGGT	GCTTCTTTTTCCACGTGCTC	192	Yes
MISSR285	chr6:263019682-263020082	hexanucleotides	(CCATTA)12	72	ATCGTCATGTACTCCTGCCC	TGGTAATGGTAATGGGAATGG	162	Yes
MISSR286	chr6:271637236-271637636	trinucleotides	(AAT)18	54	TTCCTCTCATTTCCCATACCA	TCGGACCGCTAGATCTGTTT	196	Yes
MISSR287	chr6:271685665-271686065	trinucleotides	(AAT)19	57	TTCCGTTAATTCAAACTTTTAGAAAC	CGAGGATGATGGATATAGTTCG	199	Yes
MISSR288	chr6:271915894-271916294	hexanucleotides	(GAGGAC)11	66	TCAGAGCACTGGTTTGATGC	GACGAGTGCCTCAGGAGTCT	153	Polymorphic
MISSR289	chr6:294811526-294811926	trinucleotides	(TTC)19	57	TTCTTCTTCTTCTTCTTCTTCTTTGA	AACCAACTATTTAGACCTAGCCCA	159	Polymorphic
MISSR290	chr6:49068274-49068674	trinucleotides	(TAT)17	51	TTGTTTTCGTAAATAAAATTGTTACC	AACTTGAACCACAAAGTACACAAA	197	Polymorphic
MISSR291	chr6:50992446-50992846	hexanucleotides	(ATCTGT)15	90	ACGAGGCAAAATTAACGTGC	AAGCCAATGAGATAAGCCGA	188	Polymorphic
MISSR292	chr7:110317529-110317929	pentanucleotides	(TAACA)16	80	TCCCTCATCTTTATGCTGCT	CGTTAAGAAGAGGAATGATGGC	151	Yes
MISSR293	chr7:135264496-135264896	hexanucleotides	(GTTTAG)14	84	CTGTTGCCTCAAGAGGTGGT	CCGCATAGTGTGAGGTTACG	170	Yes
MISSR294	chr7:184247716-184248116	trinucleotides	(ATA)17	51	CAATTGGCTGGTGTTACCTG	TGTTATCCGATTTGCTTGGA	158	Yes
MISSR295	chr7:195671744-195672144	trinucleotides	(ATA)17	51	AAACTCACCACCATTAGCGG	CGACTGTTCCCGAAGAGAGT	196	Yes
MISSR296	chr7:29743397-29743797	trinucleotides	(TCT)19	57	TTCTTCTTCTTCTTCTTCTTCTTCTTC	ATGTTGCTGCTGTTGACGAG	169	No
MISSR297	chr7:4360811-4361211	hexanucleotides	(CCCAAG)9	54	GGGGCATGTTTGACTCTGTT	CTTGGGCTTGGGTAATTGG	183	Yes
MISSR298	chr7:48131583-48131983	hexanucleotides	(TAGGTT)9	54	GGGGCAGATGCACAGTAGTT	AAGATTGGGTGACGAATCCA	193	Yes
MISSR299	chr7:70057086-70057486	hexanucleotides	(TAGGTT)9	54	TCCAGTAGGGGAAGATGCAC	AAGATTGGGTGACGAATCCA	200	Yes
MISSR300	chr7:99753054-99753454	hexanucleotides	(CTAAAC)10	60	GTTCATGACGCCATTTTTCC	CCCAATCTTAGCAGCACGTT	154	Yes
