# Supplementary material for: First Report on Development of Genome-Wide Microsatellite Markers for Stock (Matthiola incana L.)
Source: Plants (Basel). 2023 Feb 7;12(4):748. doi: 10.3390/plants12040748 (PMC9965543; doi:10.3390/plants12040748)
Supplement: Supplementary file 1 [file plants-12-00748-s001.zip › Table S5.xlsx]

## Sheet: Sheet1
Table S5. Genetic similarity coefficients of 40 stock cultivars
	Harmony Deep Rose	Harmony Light Rose	Harmony Light Purple	Harmony Purple	Glory White	Glory Pink	Glory Cherry	Glory Rose	Glory Purple	Glory Light Purple	Xmas Apricot	Xmas Purple	Xmas Ruby	Xmas White	Noble White	Mime Light Pink	Mime White	Mime Purple	Mime Rose	Mime Red	Katz Apricot	Katz Ruby	Katz White	Iron Cherry	Iron Blue	Iron Apricot	Iron Yellow	Iron Purple	Hot Cakes White	Hot Cakes Rose	Hot Cakes Purple	Quartet Rainbow	Stock Apricot	Malmaison Pink	Antique pink	Stock Purple	Stock Deep Rose	Stock Rose	Stock Cherry	Stock Cream White
Harmony Deep Rose	1
Harmony Light Rose	0.727273	1
Harmony Light Purple	0.842105	0.883117	1
Harmony Purple	0.773333	0.789474	0.906667	1
Glory White	0.675325	0.666667	0.727273	0.763158	1
Glory Pink	0.683544	0.775	0.708861	0.74359	0.825	1
Glory Cherry	0.649351	0.820513	0.753247	0.789474	0.846154	0.95	1
Glory Rose	0.683544	0.775	0.658228	0.615385	0.8	0.829268	0.8	1
Glory Purple	0.710526	0.597403	0.631579	0.666667	0.857143	0.759494	0.727273	0.810127	1
Glory Light Purple	0.641026	0.810127	0.74359	0.779221	0.86076	0.962963	0.987342	0.790123	0.717949	1
Xmas Apricot	0.641026	0.734177	0.74359	0.701299	0.708861	0.691358	0.734177	0.691358	0.641026	0.725	1
Xmas Purple	0.607595	0.625	0.734177	0.820513	0.775	0.756098	0.775	0.585366	0.632911	0.790123	0.716049	1
Xmas Ruby	0.675325	0.717949	0.779221	0.789474	0.846154	0.825	0.846154	0.7	0.701299	0.86076	0.810127	0.875	1
Xmas White	0.710526	0.701299	0.815789	0.8	0.909091	0.78481	0.805195	0.759494	0.763158	0.820513	0.717949	0.78481	0.857143	1
Noble White	0.736842	0.727273	0.736842	0.773333	0.779221	0.78481	0.753247	0.810127	0.815789	0.74359	0.769231	0.734177	0.805195	0.736842	1
Mime Light Pink	0.727273	0.897436	0.831169	0.815789	0.769231	0.875	0.923077	0.725	0.649351	0.911392	0.658228	0.7	0.769231	0.727273	0.675325	1
Mime White	0.597403	0.641026	0.701299	0.684211	0.820513	0.75	0.769231	0.675	0.753247	0.78481	0.632911	0.7	0.717949	0.831169	0.623377	0.74359	1
Mime Purple	0.773333	0.868421	0.933333	0.837838	0.684211	0.692308	0.710526	0.641026	0.586667	0.727273	0.701299	0.74359	0.763158	0.773333	0.693333	0.789474	0.657895	1
Mime Rose	0.753247	0.897436	0.909091	0.868421	0.769231	0.75	0.794872	0.75	0.701299	0.78481	0.835443	0.725	0.820513	0.779221	0.831169	0.820513	0.641026	0.868421	1
Mime Red	0.779221	0.871795	0.935065	0.842105	0.794872	0.775	0.794872	0.675	0.649351	0.810127	0.759494	0.75	0.846154	0.805195	0.753247	0.871795	0.717949	0.894737	0.923077	1
Katz Apricot	0.623377	0.74359	0.675325	0.710526	0.820513	0.775	0.820513	0.85	0.753247	0.810127	0.632911	0.65	0.666667	0.805195	0.701299	0.74359	0.74359	0.657895	0.692308	0.615385	1
Katz Ruby	0.727273	0.820513	0.831169	0.789474	0.846154	0.775	0.820513	0.825	0.779221	0.810127	0.86076	0.75	0.846154	0.805195	0.909091	0.74359	0.666667	0.789474	0.923077	0.846154	0.769231	1
Katz White	0.64	0.657895	0.72	0.702703	0.789474	0.666667	0.684211	0.666667	0.72	0.701299	0.649351	0.666667	0.789474	0.8	0.64	0.710526	0.763158	0.675676	0.763158	0.789474	0.605263	0.684211	1
Iron Cherry	0.683544	0.775	0.708861	0.74359	0.825	1	0.95	0.829268	0.759494	0.962963	0.691358	0.756098	0.825	0.78481	0.78481	0.875	0.75	0.692308	0.75	0.775	0.775	0.775	0.666667	1
Iron Blue	0.675325	0.666667	0.727273	0.763158	0.846154	0.825	0.846154	0.65	0.831169	0.86076	0.708861	0.775	0.846154	0.805195	0.753247	0.769231	0.820513	0.684211	0.769231	0.794872	0.666667	0.794872	0.789474	0.825	1
Iron Apricot	0.531646	0.725	0.607595	0.641026	0.775	0.756098	0.775	0.853658	0.759494	0.765432	0.666667	0.609756	0.65	0.683544	0.734177	0.7	0.7	0.589744	0.7	0.625	0.875	0.775	0.615385	0.756098	0.675	1
Iron Yellow	0.625	0.666667	0.725	0.708861	0.790123	0.771084	0.790123	0.650602	0.725	0.804878	0.707317	0.843373	0.864197	0.8	0.75	0.716049	0.765432	0.734177	0.765432	0.790123	0.617284	0.790123	0.78481	0.771084	0.888889	0.626506	1
Iron Purple	0.623377	0.615385	0.675325	0.631579	0.846154	0.725	0.692308	0.775	0.831169	0.708861	0.683544	0.65	0.74359	0.805195	0.779221	0.615385	0.794872	0.631579	0.717949	0.74359	0.666667	0.794872	0.789474	0.725	0.794872	0.75	0.790123	1
Hot Cakes White	0.710526	0.805195	0.815789	0.746667	0.753247	0.734177	0.779221	0.708861	0.736842	0.769231	0.820513	0.683544	0.805195	0.789474	0.815789	0.753247	0.779221	0.773333	0.831169	0.805195	0.701299	0.857143	0.693333	0.734177	0.805195	0.632911	0.8	0.727273	1
Hot Cakes Rose	0.701299	0.794872	0.857143	0.815789	0.769231	0.65	0.692308	0.75	0.727273	0.683544	0.734177	0.675	0.717949	0.831169	0.727273	0.717949	0.74359	0.815789	0.897436	0.820513	0.74359	0.820513	0.815789	0.65	0.717949	0.75	0.716049	0.769231	0.727273	1
Hot Cakes Purple	0.72973	0.8	0.891892	0.79452	0.72	0.597403	0.64	0.675325	0.702703	0.631579	0.657895	0.623377	0.666667	0.810811	0.675676	0.72	0.746667	0.849315	0.826667	0.826667	0.693333	0.746667	0.767123	0.597403	0.666667	0.623377	0.666667	0.72	0.783784	0.88	1
Quartet Rainbow	0.727273	0.820513	0.883117	0.842105	0.692308	0.675	0.717949	0.675	0.701299	0.708861	0.759494	0.7	0.74359	0.753247	0.779221	0.74359	0.717949	0.842105	0.923077	0.846154	0.666667	0.846154	0.789474	0.675	0.794872	0.675	0.790123	0.74359	0.805195	0.923077	0.853333	1
Stock Apricot	0.623377	0.74359	0.675325	0.710526	0.820513	0.775	0.820513	0.85	0.753247	0.810127	0.632911	0.65	0.666667	0.805195	0.701299	0.74359	0.74359	0.657895	0.692308	0.615385	1	0.769231	0.605263	0.775	0.666667	0.875	0.617284	0.666667	0.701299	0.74359	0.693333	0.666667	1
Malmaison Pink	0.683544	0.775	0.708861	0.74359	0.825	1	0.95	0.829268	0.759494	0.962963	0.691358	0.756098	0.825	0.78481	0.78481	0.875	0.75	0.692308	0.75	0.775	0.775	0.775	0.666667	1	0.825	0.756098	0.771084	0.725	0.734177	0.65	0.597403	0.675	0.775	1
Antique pink	0.623377	0.74359	0.675325	0.631579	0.820513	0.825	0.820513	0.9	0.779221	0.810127	0.658228	0.625	0.717949	0.779221	0.753247	0.74359	0.74359	0.631579	0.717949	0.717949	0.794872	0.794872	0.710526	0.825	0.717949	0.875	0.716049	0.871795	0.649351	0.769231	0.666667	0.692308	0.794872	0.825	1
Stock Purple	0.72	0.736842	0.853333	0.945946	0.763158	0.74359	0.763158	0.564103	0.666667	0.779221	0.649351	0.820513	0.789474	0.8	0.746667	0.789474	0.736842	0.810811	0.815789	0.842105	0.657895	0.736842	0.756757	0.74359	0.815789	0.589744	0.759494	0.684211	0.746667	0.763158	0.79452	0.842105	0.657895	0.74359	0.605263	1
Stock Deep Rose	0.693333	0.947368	0.853333	0.756757	0.631579	0.717949	0.763158	0.717949	0.613333	0.753247	0.701299	0.589744	0.684211	0.666667	0.72	0.842105	0.657895	0.837838	0.868421	0.842105	0.684211	0.789474	0.675676	0.717949	0.684211	0.666667	0.683544	0.631579	0.826667	0.763158	0.849315	0.842105	0.684211	0.717949	0.684211	0.756757	1
Stock Rose	0.702703	0.906667	0.810811	0.712329	0.586667	0.727273	0.72	0.727273	0.621622	0.710526	0.684211	0.545454	0.64	0.621622	0.72973	0.8	0.613333	0.79452	0.826667	0.8	0.64	0.746667	0.630137	0.727273	0.64	0.649351	0.641026	0.64	0.783784	0.72	0.805556	0.8	0.64	0.727273	0.693333	0.712329	0.958904	1
Stock Cherry	0.891892	0.693333	0.810811	0.739726	0.586667	0.649351	0.613333	0.571429	0.675676	0.605263	0.631579	0.571429	0.64	0.675676	0.675676	0.693333	0.613333	0.739726	0.72	0.746667	0.533333	0.64	0.630137	0.649351	0.693333	0.441558	0.641026	0.586667	0.72973	0.666667	0.75	0.746667	0.533333	0.649351	0.533333	0.739726	0.712329	0.75	1
Stock Cream White	0.756098	0.819277	0.853658	0.814815	0.746988	0.752941	0.795181	0.705882	0.707317	0.785714	0.809524	0.682353	0.795181	0.756098	0.756098	0.819277	0.698795	0.790123	0.891566	0.86747	0.650602	0.819277	0.790123	0.752941	0.795181	0.635294	0.790698	0.722892	0.829268	0.795181	0.8	0.86747	0.650602	0.752941	0.698795	0.814815	0.839506	0.8	0.775	1
